# Supplementary material for: TeaCoN: a database of gene co-expression network for tea plant (Camellia sinensis)
Source: BMC Genomics. 2020 Jul 3;21:461. doi: 10.1186/s12864-020-06839-w (PMC7333269; doi:10.1186/s12864-020-06839-w)
Supplement: Supplementary file 2 — Additional file 2. NCBI-SRA accession numbers of all the RNA-Seq samples used in this study. [file 12864_2020_6839_MOESM2_ESM.xlsx]

## Sheet: Sheet1
Experiment Accession	Experiment Title	Organism Name	Instrument	Submitter	Study Accession	Study Title	Sample Accession	Cultivar	Age	Development stage	Tissue	Treatment	Layout	RUN ID	Read length(bp)	Total RUNs	Total Spots	Total Bases	Library Name	Library Strategy	Library Source	Reference&Memo
SRX3102370	The sixth leaf of Camellia sinensis 1005 -1	Camellia sinensis	Illumina HiSeq 2000	Fujian Agriculture and Forestry Universtiy	SRP115670	Camellia sinensis var. sinensis strain:1005 Raw sequence reads	SRS2439691	1005	10	mature stage	Leaves		SINGLE	SRR5943854		1	26292622	3943893300	Leaf6-1	RNA-Seq	TRANSCRIPTOMIC
SRX3102369	The fourth leaf of Camellia sinensis 1005 -3	Camellia sinensis	Illumina HiSeq 2000	Fujian Agriculture and Forestry Universtiy	SRP115670	Camellia sinensis var. sinensis strain:1005 Raw sequence reads	SRS2438175	1005	10	mature stage	Leaves		SINGLE	SRR5943853		1	26818022	4022703300	Leaf4-3	RNA-Seq	TRANSCRIPTOMIC
SRX3102368	The fourth leaf of Camellia sinensis 1005 -2	Camellia sinensis	Illumina HiSeq 2000	Fujian Agriculture and Forestry Universtiy	SRP115670	Camellia sinensis var. sinensis strain:1005 Raw sequence reads	SRS2438174	1005	10	mature stage	Leaves		SINGLE	SRR5943852		1	29959505	4493925750	Leaf4-2	RNA-Seq	TRANSCRIPTOMIC
SRX3102367	The fourth leaf of Camellia sinensis 1005 -1	Camellia sinensis	Illumina HiSeq 2000	Fujian Agriculture and Forestry Universtiy	SRP115670	Camellia sinensis var. sinensis strain:1005 Raw sequence reads	SRS2439689	1005	10	mature stage	Leaves		SINGLE	SRR5943851		1	2196269	329440274	Leaf4-1	RNA-Seq	TRANSCRIPTOMIC
SRX3102366	The second leaf of Camellia sinensis 1005 -3	Camellia sinensis	Illumina HiSeq 2000	Fujian Agriculture and Forestry Universtiy	SRP115670	Camellia sinensis var. sinensis strain:1005 Raw sequence reads	SRS2439688	1005	10	mature stage	Leaves		SINGLE	SRR5943850		1	30665811	4599871650	Leaf2-3	RNA-Seq	TRANSCRIPTOMIC
SRX3102365	The second leaf of Camellia sinensis 1005 -2	Camellia sinensis	Illumina HiSeq 2000	Fujian Agriculture and Forestry Universtiy	SRP115670	Camellia sinensis var. sinensis strain:1005 Raw sequence reads	SRS2439687	1005	10	mature stage	Leaves		SINGLE	SRR5943849		1	30584973	4587745950	Leaf2-2	RNA-Seq	TRANSCRIPTOMIC
SRX3102364	The second leaf of Camellia sinensis -1	Camellia sinensis	Illumina HiSeq 2000	Fujian Agriculture and Forestry Universtiy	SRP115670	Camellia sinensis var. sinensis strain:1005 Raw sequence reads	SRS2438134	1005	10	mature stage	Leaves		SINGLE	SRR5943848		1	24872942	3730941300	Leaf2-1	RNA-Seq	TRANSCRIPTOMIC
SRX3102362	The bud of Camellia sinensis 1005 -3	Camellia sinensis	Illumina HiSeq 2000	Fujian Agriculture and Forestry Universtiy	SRP115670	Camellia sinensis var. sinensis strain:1005 Raw sequence reads	SRS2438132	1005	10	mature stage	Buds		SINGLE	SRR5943846		1	36054046	5408106900	Bud-3	RNA-Seq	TRANSCRIPTOMIC
SRX3102330	The bud of camellia sinensis -2	Camellia sinensis	Illumina HiSeq 2000	Fujian Agriculture and Forestry Universtiy	SRP115670	Camellia sinensis var. sinensis strain:1005 Raw sequence reads	SRS2438102	1005	10	mature stage	Buds		SINGLE	SRR5943814		1	27670449	4150567350	Bud-2	RNA-Seq	TRANSCRIPTOMIC
SRX3102233	The bud of Camellia sinensis 1005 -1	Camellia sinensis	Illumina HiSeq 2000	Fujian Agriculture and Forestry Universtiy	SRP115670	Camellia sinensis var. sinensis strain:1005 Raw sequence reads	SRS2438100	1005	10	mature stage	Buds		SINGLE	SRR5943812		1	33306665	4995999750	Bud-1	RNA-Seq	TRANSCRIPTOMIC
SRX3061493	RNA-Seq of camellia sinensis	Camellia sinensis	Illumina HiSeq 2500	Huazhong Agricultural University	SRP112370	Camellia sinensis var. sinensis Transcriptome or Gene expression	SRS2358317	Fudingdabai		S2	Leaf		PAIRED	SRR5895904		1	28256441	8476932300	SL2	RNA-Seq	TRANSCRIPTOMIC
SRX3061492	RNA-Seq of camellia sinensis	Camellia sinensis	Illumina HiSeq 2500	Huazhong Agricultural University	SRP112370	Camellia sinensis var. sinensis Transcriptome or Gene expression	SRS2358319	Fudingdabai		T1	Leaf		PAIRED	SRR5895905		1	27748094	8324428200	TL1	RNA-Seq	TRANSCRIPTOMIC
SRX3061491	RNA-Seq of camellia sinensis	Camellia sinensis	Illumina HiSeq 2500	Huazhong Agricultural University	SRP112370	Camellia sinensis var. sinensis Transcriptome or Gene expression	SRS2358318	Fudingdabai		S3	Leaf		PAIRED	SRR5895906		1	30185262	9055578600	SL3	RNA-Seq	TRANSCRIPTOMIC
SRX3061490	RNA-Seq of camellia sinensis	Camellia sinensis	Illumina HiSeq 2500	Huazhong Agricultural University	SRP112370	Camellia sinensis var. sinensis Transcriptome or Gene expression	SRS2358321	Fudingdabai		T2	Leaf		PAIRED	SRR5895907		1	26593743	7978122900	TL2	RNA-Seq	TRANSCRIPTOMIC
SRX3061489	RNA-Seq of camellia sinensis	Camellia sinensis	Illumina HiSeq 2500	Huazhong Agricultural University	SRP112370	Camellia sinensis var. sinensis Transcriptome or Gene expression	SRS2358323	Fudingdabai		M2	Leaf		PAIRED	SRR5895908		1	28613327	8583998100	ML2	RNA-Seq	TRANSCRIPTOMIC
SRX3061488	RNA-Seq of camellia sinensis	Camellia sinensis	Illumina HiSeq 2500	Huazhong Agricultural University	SRP112370	Camellia sinensis var. sinensis Transcriptome or Gene expression	SRS2358324	Fudingdabai		M3	Leaf		PAIRED	SRR5895909		1	29709374	8912812200	ML3	RNA-Seq	TRANSCRIPTOMIC
SRX3061487	RNA-Seq of camellia sinensis	Camellia sinensis	Illumina HiSeq 2500	Huazhong Agricultural University	SRP112370	Camellia sinensis var. sinensis Transcriptome or Gene expression	SRS2358338	Fudingdabai		O1	Leaf		PAIRED	SRR5895910		1	27255713	8176713900	OL1	RNA-Seq	TRANSCRIPTOMIC
SRX3061486	RNA-Seq of camellia sinensis	Camellia sinensis	Illumina HiSeq 2500	Huazhong Agricultural University	SRP112370	Camellia sinensis var. sinensis Transcriptome or Gene expression	SRS2358339	Fudingdabai		O2	Leaf		PAIRED	SRR5895911		1	24370176	7311052800	OL2	RNA-Seq	TRANSCRIPTOMIC
SRX3061485	RNA-Seq of camellia sinensis	Camellia sinensis	Illumina HiSeq 2500	Huazhong Agricultural University	SRP112370	Camellia sinensis var. sinensis Transcriptome or Gene expression	SRS2358313	Fudingdabai		F1	Leaf		PAIRED	SRR5895912		1	27556825	8267047500	FL1	RNA-Seq	TRANSCRIPTOMIC
SRX3061484	RNA-Seq of camellia sinensis	Camellia sinensis	Illumina HiSeq 2500	Huazhong Agricultural University	SRP112370	Camellia sinensis var. sinensis Transcriptome or Gene expression	SRS2358314	Fudingdabai		F2	Leaf		PAIRED	SRR5895913		1	27873629	8362088700	FL2	RNA-Seq	TRANSCRIPTOMIC
SRX3061483	RNA-Seq of camellia sinensis	Camellia sinensis	Illumina HiSeq 2500	Huazhong Agricultural University	SRP112370	Camellia sinensis var. sinensis Transcriptome or Gene expression	SRS2358305	Fudingdabai		F3	Leaf		PAIRED	SRR5895914		1	32293654	9688096200	FL3	RNA-Seq	TRANSCRIPTOMIC
SRX3061482	RNA-Seq of camellia sinensis	Camellia sinensis	Illumina HiSeq 2500	Huazhong Agricultural University	SRP112370	Camellia sinensis var. sinensis Transcriptome or Gene expression	SRS2358316	Fudingdabai		S1	Leaf		PAIRED	SRR5895915		1	26856507	8056952100	SL1	RNA-Seq	TRANSCRIPTOMIC
SRX3061481	RNA-Seq of camellia sinensis	Camellia sinensis	Illumina HiSeq 2500	Huazhong Agricultural University	SRP112370	Camellia sinensis var. sinensis Transcriptome or Gene expression	SRS2358320	Fudingdabai		T3	Leaf		PAIRED	SRR5895916		1	25077164	7523149200	TL3	RNA-Seq	TRANSCRIPTOMIC
SRX3061480	RNA-Seq of camellia sinensis	Camellia sinensis	Illumina HiSeq 2500	Huazhong Agricultural University	SRP112370	Camellia sinensis var. sinensis Transcriptome or Gene expression	SRS2358340	Fudingdabai		O3	Leaf		PAIRED	SRR5895917		1	26034730	7810419000	OL3	RNA-Seq	TRANSCRIPTOMIC
SRX3061479	RNA-Seq of camellia sinensis	Camellia sinensis	Illumina HiSeq 2500	Huazhong Agricultural University	SRP112370	Camellia sinensis var. sinensis Transcriptome or Gene expression	SRS2358322	Fudingdabai		M1	Leaf		PAIRED	SRR5895918		1	28646530	8593959000	ML1	RNA-Seq	TRANSCRIPTOMIC
SRX3036184	RNA-seq of Oolong Teas: Oriental Beauty Single-End Reads	Camellia sinensis	Illumina MiSeq	Yuan Ze University	SRP113601	A Metatranscriptomics Data for Taiwan Oolong Teas Total RNA by High-throughput Illumina MiSeq sequenceing	SRS2384623	Camellia sinensis (Tea)	missing	missing	not collected		SINGLE	SRR5868581		1	40654255	2100367930	Oolong_Oriental_Beauty_tea	RNA-Seq	METATRANSCRIPTOMIC
SRX3036183	RNA-seq of Oolong Teas: Jinxuan Single-End Reads	Camellia sinensis	Illumina MiSeq	Yuan Ze University	SRP113601	A Metatranscriptomics Data for Taiwan Oolong Teas Total RNA by High-throughput Illumina MiSeq sequenceing	SRS2384621	Camellia sinensis (Tea)	missing	missing	not collected		SINGLE	SRR5868582		1	42728182	2543557002	Oolong_Jinxuan_tea	RNA-Seq	METATRANSCRIPTOMIC
SRX3036182	RNA-seq of Oolong Teas: Alishan Single-End Reads	Camellia sinensis	Illumina MiSeq	Yuan Ze University	SRP113601	A Metatranscriptomics Data for Taiwan Oolong Teas Total RNA by High-throughput Illumina MiSeq sequenceing	SRS2384622	Camellia sinensis (Tea)	missing	missing	not collected		SINGLE	SRR5868583		1	41152352	2658437261	Oolong_Alishan_tea	RNA-Seq	METATRANSCRIPTOMIC
SRX3036181	RNA-seq of Oolong Teas: Dayuling Single-End Reads	Camellia sinensis	Illumina MiSeq	Yuan Ze University	SRP113601	A Metatranscriptomics Data for Taiwan Oolong Teas Total RNA by High-throughput Illumina MiSeq sequenceing	SRS2384620	Camellia sinensis (Tea)	missing	missing	not collected		SINGLE	SRR5868584		1	41894931	2303129942	Oolong_Dayuling_tea	RNA-Seq	METATRANSCRIPTOMIC
SRX2748122	Camellia Sinensis transcriptome sequencing	Camellia sinensis	PacBio RS II	Anhui Agricultural University	SRP095290	Single-molecule sequencing of full-length transcripts and splice variants of Camellia sinensis	SRS2134287	shuchazao	300 years		apical bud, first leaf, mature leaf during summer, old leaf in winter, stems, flowers, fruits and roots		SINGLE	SRR5460108		1	531041	248145068	library1	RNA-Seq	TRANSCRIPTOMIC
SRX2717606	The control transcriptome?sequence?data?of? test-tube plantlets of tea拢篓Camellia sinesis拢漏leaves?under?2?days?sucrose?treatment	Camellia sinensis	Illumina HiSeq 2000	Anhui Agricultural University	SRP103228	Camellia sinensis Raw sequence reads	SRS2108554	Shuchazao		tissue culture seedlingleaves		90mM sucrose treatment for 2 and 14 days	PAIRED	SRR5427581		1	32014695	5762645100	Control_l1_1.fq.gz;Control_l1_2.fq.gz	RNA-Seq	TRANSCRIPTOMIC
SRX2717605	The treatment transcriptome?sequence?data?of? test-tube plantlets of tea拢篓Camellia sinesis拢漏leaves?under?2?days?sucrose?treatment	Camellia sinensis	Illumina HiSeq 2000	Anhui Agricultural University	SRP103228	Camellia sinensis Raw sequence reads	SRS2108554	Shuchazao		tissue culture seedlingleaves		90mM sucrose treatment for 2 and 14 days	PAIRED	SRR5427580		1	32908428	5923517040	Suc_l1_1.fq.gz;Suc_l1_2.fq.gz	RNA-Seq	TRANSCRIPTOMIC
SRX3773635	Hairy	Camellia sinensis var. sinensis	Illumina HiSeq 2000	Fujian Agriculture and Forestry University	SRP134145	Camellia sinensis var. sinensis cultivar:FudingDabaicha Transcriptome or Gene expression	SRS3027886	Fudingdabaicha		tender leaves	one bud and two leaves		PAIRED	SRR6816671		1	70029775	21008932500	FDDB	RNA-Seq	TRANSCRIPTOMIC
SRX3773634	hairless	Camellia sinensis var. sinensis	Illumina HiSeq 2000	Fujian Agriculture and Forestry University	SRP134145	Camellia sinensis var. sinensis cultivar:FudingDabaicha Transcriptome or Gene expression	SRS3027885	Rongchunzao		tender leaves	one bud and two leaves		PAIRED	SRR6816672		1	68472784	20541835200	RCZ	RNA-Seq	TRANSCRIPTOMIC
SRX2248216	RNA-seq of ovaries after self-pollination	Camellia sinensis	Illumina HiSeq 2000	Tea Research Institute of the Chinese Academy of A	SRP091632	Camellia sinensis Raw sequence reads	SRS1748459	Fuding Dabaicha x Fuding Dabaicha		24h, 48h and 72h after self-pollination	Ovaries		PAIRED	SRR4426287		1	21992110	5498027500	CpO	RNA-Seq	TRANSCRIPTOMIC
SRX2248213	RNA-seq of cross-pollinated ovaries	Camellia sinensis	Illumina HiSeq 2000	Tea Research Institute of the Chinese Academy of A	SRP091632	Camellia sinensis Raw sequence reads	SRS1748456	Fuding Dabaicha x Zhongcha108		24h, 48h and 72h after pollination	Ovaries		PAIRED	SRR4426281		1	18428079	4607019750	CpO	RNA-Seq	TRANSCRIPTOMIC
SRX2234827	Combined cold and drought stress (CD, Biological replicate 3)	Camellia sinensis	Illumina HiSeq 2500	Qingdao Agricultural University	SRP091321	Camellia sinensis var. sinensis cultivar: Yingshuang	SRS1735773	Yingshuang	Two-year-old		Leaf	For combined CD stress, plants were simultaneously treated by gradually withholding water and decreasing temperatures of acclimation and chilling for 15 d.	PAIRED	SRR4408462		1	24989791	7496937300		RNA-Seq	METATRANSCRIPTOMIC
SRX2234822	Drought treatment (DT, Biological replicate 2)	Camellia sinensis	Illumina HiSeq 2500	Qingdao Agricultural University	SRP091321	Camellia sinensis var. sinensis cultivar: Yingshuang	SRS1735772	Yingshuang	Two-year-old		Leaf		PAIRED	SRR4408454		1	30291070	9087321000		RNA-Seq	TRANSCRIPTOMIC
SRX2234819	Cold treatment (CT, Biological replicate 3)	Camellia sinensis	Illumina HiSeq 2500	Qingdao Agricultural University	SRP091321	Camellia sinensis var. sinensis cultivar: Yingshuang	SRS1735745	Yingshuang	Two-year-old		Leaf	For cold stress, plants were exposed to decreasing temperatures of acclimation (15/10) for 3 d and chilling (6/4 degree (Celsius) for 3d and 4 /2 degree (Celsius) for 9d) for 12 d.	PAIRED	SRR4408452		1	22860831	6858249300		RNA-Seq	TRANSCRIPTOMIC
SRX2234790	Control (CK, Biological replicate 2)	Camellia sinensis	Illumina HiSeq 2500	Qingdao Agricultural University	SRP091321	Camellia sinensis var. sinensis cultivar: Yingshuang	SRS1735742	Yingshuang	Two-year-old		Leaf		PAIRED	SRR4408424		1	27012341	8103702300		RNA-Seq	TRANSCRIPTOMIC
SRX2196376	Y510	Camellia sinensis	Illumina HiSeq 2500	Tea Research Institute Chinese Academy of Agricult	SRP090606	Camellia sinensis cultivar:Y510 Transcriptome or Gene expression	SRS1718042	Y510		a bud and a leaf stage	a bud and a leaf		PAIRED	SRR4302073		1	22223113	5555778250	Y510	RNA-Seq	TRANSCRIPTOMIC
SRX2196375	0306I	Camellia sinensis	Illumina HiSeq 2500	Tea Research Institute Chinese Academy of Agricult	SRP090604	Camellia sinensis cultivar:0306I Transcriptome or Gene expression	SRS1718040	0306i		a bud and a leaf stage	a bud and a leaf		PAIRED	SRR4302072		1	21674864	5418716000	0306I	RNA-Seq	TRANSCRIPTOMIC
SRX2196373	Fudingdabaicha	Camellia sinensis	Illumina HiSeq 2500	Tea Research Institute Chinese Academy of Agricult	SRP090603	Camellia sinensis Transcriptome or Gene expression	SRS1718039	Fudingdabaicha		a bud and a leaf stage	a bud and a leaf		PAIRED	SRR4302071		1	19935855	4983963750	Fudingdabaicha	RNA-Seq	TRANSCRIPTOMIC
SRX2181457	Yellow_light2	Camellia sinensis	Illumina HiSeq 2000	TRICAAS	SRP090122	Camellia sinensis cultivar:zhongcha108 Raw sequence reads	SRS1702732	zhongcha108	ten-year-old		one and a bud		PAIRED	SRR4279736		1	20373600	5093400000	Yellow_light2	RNA-Seq	TRANSCRIPTOMIC
SRX2181454	white_light1	Camellia sinensis	Illumina HiSeq 2000	TRICAAS	SRP090122	Camellia sinensis cultivar:zhongcha108 Raw sequence reads	SRS1702732	zhongcha108	ten-year-old		one and a bud		PAIRED	SRR4279733		1	22145589	5536397250	white_light1	RNA-Seq	TRANSCRIPTOMIC
SRX2181453	purple_light2	Camellia sinensis	Illumina HiSeq 2000	TRICAAS	SRP090122	Camellia sinensis cultivar:zhongcha108 Raw sequence reads	SRS1702732	zhongcha108	ten-year-old		one and a bud		PAIRED	SRR4279732		1	24393720	6098430000	purple_light2	RNA-Seq	TRANSCRIPTOMIC
SRX2181451	blue_light2	Camellia sinensis	Illumina HiSeq 2000	TRICAAS	SRP090122	Camellia sinensis cultivar:zhongcha108 Raw sequence reads	SRS1702732	zhongcha108	ten-year-old		one and a bud		PAIRED	SRR4279730		1	24311136	6077784000	blue_light2	RNA-Seq	TRANSCRIPTOMIC
SRX2175443	light quality study in tea plant	Camellia sinensis	Illumina HiSeq 2000	TRICAAS	SRP090122	Camellia sinensis cultivar:zhongcha108 Raw sequence reads	SRS1702732	zhongcha108	ten-year-old		one and a bud		PAIRED	SRR4255671 SRR4255672 SRR4255673 SRR4255674		4	85947708	21486927000		RNA-Seq	TRANSCRIPTOMIC
SRX2061170	Transcriptome analysis reveals genes in affecting catechin content	Camellia sinensis	Illumina HiSeq 2000	Camellia sinensis	SRP083108	Camellia sinensis Genome sequencing and assembly	SRS1652614		Six years old		young shoots		PAIRED	SRR4090656		1	41439576	8287915200		RNA-Seq	TRANSCRIPTOMIC
SRX2059296	Transcriptome analysis reveals genes in affecting catechin content	Camellia sinensis	Illumina HiSeq 2000	Camellia sinensis	SRP083108	Camellia sinensis Genome sequencing and assembly	SRS1651193		Six years old		young shoots		PAIRED	SRR4077718		1	46170871	9234174200	Sample-H	RNA-Seq	TRANSCRIPTOMIC
SRX1878092	Transcriptome and metabolites analysis identified a nitrogen utilization efficiency regulatory network in tea Camellia	Camellia sinensis	Illumina HiSeq 2500	Kunming Institute of Botany	SRP077092	Leaf and root RNA sequencing of Drink tea Camellia varieties HJ (Huangjin #1) and FD (Fudingdabai) and nitrogen usage	SRS1525483		3 years	spring tea	leaf	Treated, with ammonium treatment	PAIRED	SRR3719628		1	30254981	7624255212	FD_N2_leaf	RNA-Seq	TRANSCRIPTOMIC	https://www.ncbi.nlm.nih.gov//pubmed/28490757
SRX1878091	Transcriptome and metabolites analysis identified a nitrogen utilization efficiency regulatory network in tea Camellia	Camellia sinensis	Illumina HiSeq 2500	Kunming Institute of Botany	SRP077092	Leaf and root RNA sequencing of Drink tea Camellia varieties HJ (Huangjin #1) and FD (Fudingdabai) and nitrogen usage	SRS1525482		3 years	spring tea	leaf	Control£¬without ammonium treatment	PAIRED	SRR3719627		1	26360493	6642844236	FD_N0_leaf	RNA-Seq	TRANSCRIPTOMIC
SRX1878090	Transcriptome and metabolites analysis identified a nitrogen utilization efficiency regulatory network in tea Camellia	Camellia sinensis	Illumina HiSeq 2500	Kunming Institute of Botany	SRP077092	Leaf and root RNA sequencing of Drink tea Camellia varieties HJ (Huangjin #1) and FD (Fudingdabai) and nitrogen usage	SRS1525481		3 years	spring tea	root	Treated, with ammonium treatment	PAIRED	SRR3719626		1	27386226	6901328952	FD_N2_root	RNA-Seq	TRANSCRIPTOMIC
SRX1878086	Transcriptome and metabolites analysis identified a nitrogen utilization efficiency regulatory network in tea Camellia	Camellia sinensis	Illumina HiSeq 2500	Kunming Institute of Botany	SRP077092	Leaf and root RNA sequencing of Drink tea Camellia varieties HJ (Huangjin #1) and FD (Fudingdabai) and nitrogen usage	SRS1525478		3 years	spring tea	root	Control£¬without ammonium treatment	PAIRED	SRR3719624		1	26856005	6767713260	FD_N0_root	RNA-Seq	TRANSCRIPTOMIC
SRX1878081	Transcriptome and metabolites analysis identified a nitrogen utilization efficiency regulatory network in tea Camellia	Camellia sinensis	Illumina HiSeq 2500	Kunming Institute of Botany	SRP077092	Leaf and root RNA sequencing of Drink tea Camellia varieties HJ (Huangjin #1) and FD (Fudingdabai) and nitrogen usage	SRS1525473		3 years	spring tea	leaf	Treated, with ammonium treatment	PAIRED	SRR3719570		1	25304436	6376717872	HJ_N2_leaf	RNA-Seq	TRANSCRIPTOMIC
SRX1878080	Transcriptome and metabolites analysis identified a nitrogen utilization efficiency regulatory network in tea Camellia	Camellia sinensis	Illumina HiSeq 2500	Kunming Institute of Botany	SRP077092	Leaf and root RNA sequencing of Drink tea Camellia varieties HJ (Huangjin #1) and FD (Fudingdabai) and nitrogen usage	SRS1525472		3 years	spring tea	leaf	Control£¬without ammonium treatment	PAIRED	SRR3718603		1	26482011	6673466772	HJ_N0_leaf	RNA-Seq	TRANSCRIPTOMIC
SRX1877975	Transcriptome and metabolites analysis identified a nitrogen utilization efficiency regulatory network in tea Camellia	Camellia sinensis	Illumina HiSeq 2500	Kunming Institute of Botany	SRP077092	Leaf and root RNA sequencing of Drink tea Camellia varieties HJ (Huangjin #1) and FD (Fudingdabai) and nitrogen usage	SRS1525402		3 years	spring tea	root	Treated, with ammonium treatment	PAIRED	SRR3719349		1	26959556	6793808112	HJ_N2_root	RNA-Seq	TRANSCRIPTOMIC
SRX1367618	The recovery treatment	Camellia sinensis var. sinensis	Illumina HiSeq 2000	Tea Research Institute of the Chinese Academy of A	SRP064449	Camellia sinensis var. sinensis cultivar:Ningzhou 2 Transcriptome or Gene expression	SRS1100067	Ningzhou2	10 years old	At 96 h after rewatering	Leaves	Rewatering	PAIRED	SRR2763389		1	37914327	7582865400		RNA-Seq	TRANSCRIPTOMIC
SRX1356054	Drought stress samples	Camellia sinensis var. sinensis	Illumina HiSeq 2000	Tea Research Institute of the Chinese Academy of A	SRP064449	Camellia sinensis var. sinensis cultivar:Ningzhou 2 Transcriptome or Gene expression	SRS1100066	Ningzhou2	10 years old	At the eighth day of drought stress	Leaves	Drought stress	PAIRED	SRR2730305		1	34251254	6850250800		RNA-Seq	TRANSCRIPTOMIC
SRX1356027	The control sample	Camellia sinensis var. sinensis	Illumina HiSeq 2000	Tea Research Institute of the Chinese Academy of A	SRP064449	Camellia sinensis var. sinensis cultivar:Ningzhou 2 Transcriptome or Gene expression	SRS1098619	Ningzhou2	10 years old	The control	Leaves	Normal growth	PAIRED	SRR2730141		1	45385319	9077063800		RNA-Seq	TRANSCRIPTOMIC
SRX1351935	Ningzhou2 Ck	Camellia sinensis var. sinensis	Illumina HiSeq 2000	Tea Research Institute of the Chinese Academy of A	SRP064449	Camellia sinensis var. sinensis cultivar:Ningzhou 2 Transcriptome or Gene expression	SRS1098619	Ningzhou2	10 years old	The control	Leaves	Normal growth	PAIRED	SRR2716350		1	45385319	9077063800		RNA-Seq	TRANSCRIPTOMIC
SRX1240106	Transcriptome analysis on the trauma response of tea leaves (Camellia sinensis L.) during mechanical wounding- 12 hr.	Camellia sinensis	Illumina HiSeq 2000	Xinyang Normal Univercity	SRP063593	Camellia sinensis Raw sequence reads	SRS1064663	CV. Xinyang Daye	two years old seedling		Leaf		PAIRED	SRR2428921		1	12546756	2534444712	the tea leaves at 12 hour induced by mechanical wounding	RNA-Seq	TRANSCRIPTOMIC
SRX1240105	Transcriptome analysis on the trauma response of tea leaves (Camellia sinensis L.) during mechanical wounding-24 hr.	Camellia sinensis	Illumina HiSeq 2000	Xinyang Normal Univercity	SRP063593	Camellia sinensis Raw sequence reads	SRS1064663	CV. Xinyang Daye	two years old seedling		Leaf		PAIRED	SRR2376417		1	12511483	2527319566	the tea leaves at 24 hour induced by mechanical wounding	RNA-Seq	TRANSCRIPTOMIC
SRX1240104	Transcriptome analysis on the trauma response of tea leaves (Camellia sinensis L.) during mechanical wounding- 6 hr.	Camellia sinensis	Illumina HiSeq 2000	Xinyang Normal Univercity	SRP063593	Camellia sinensis Raw sequence reads	SRS1064663	CV. Xinyang Daye	two years old seedling		Leaf		PAIRED	SRR2374197		1	12591165	2543415330	the tea leaves at 6 hour induced by mechanical wounding	RNA-Seq	TRANSCRIPTOMIC
SRX1240103	Transcriptome analysis on the trauma response of tea leaves (Camellia sinensis L.) during mechanical wounding- 3 hr.	Camellia sinensis	Illumina HiSeq 2000	Xinyang Normal Univercity	SRP063593	Camellia sinensis Raw sequence reads	SRS1064663	CV. Xinyang Daye	two years old seedling		Leaf		PAIRED	SRR2370953		1	13972815	2822508630	the tea leaves at 3 hour induced by mechanical wounding	RNA-Seq	TRANSCRIPTOMIC
SRX1223890	Transcriptome analysis on the trauma response of tea leaves (Camellia sinensis L.) during mechanical wounding	Camellia sinensis	Illumina HiSeq 2000	Xinyang Normal Univercity	SRP063593	Camellia sinensis Raw sequence reads	SRS1064663	CV. Xinyang Daye	two years old seedling		Leaf		PAIRED	SRR2356517		1	13066080	2639348160	the tea leaves at 0 hour induced by mechanical wounding	RNA-Seq	TRANSCRIPTOMIC
SRX1167079	Transcriptome of methyl jasmonate treated tea leaves	Camellia sinensis	Illumina HiSeq 2000	Tea Research Institute	SRP060335	Camellia sinensis Raw sequence reads	SRS1047048	Jinxuan	2-year old	one bud with two leaves	tea leaves		PAIRED	SRR2191769		1	19627191	3925438200		RNA-Seq	TRANSCRIPTOMIC	https://www.ncbi.nlm.nih.gov//pubmed/26420557
SRX1167078	Transcriptome of methyl jasmonate treated tea leaves	Camellia sinensis	Illumina HiSeq 2000	Tea Research Institute	SRP060335	Camellia sinensis Raw sequence reads	SRS1047047	Jinxuan	2-year old	one bud with two leaves	tea leaves		PAIRED	SRR2191768		1	19893016	3978603200		RNA-Seq	TRANSCRIPTOMIC
SRX1167077	Transcriptome of methyl jasmonate treated tea leaves	Camellia sinensis	Illumina HiSeq 2000	Tea Research Institute	SRP060335	Camellia sinensis Raw sequence reads	SRS1047046	Jinxuan	2-year old	one bud with two leaves	tea leaves		PAIRED	SRR2191767		1	35255396	7051079200		RNA-Seq	TRANSCRIPTOMIC
SRX1167075	Transcriptome of methyl jasmonate treated tea leaves	Camellia sinensis	Illumina HiSeq 2000	Tea Research Institute	SRP060335	Camellia sinensis Raw sequence reads	SRS1047044	Jinxuan	2-year old	one bud with two leaves	tea leaves		PAIRED	SRR2191766		1	24219715	4843943000		RNA-Seq	TRANSCRIPTOMIC
SRX1167074	Transcriptome of methyl jasmonate treated tea leaves	Camellia sinensis	Illumina HiSeq 2000	Tea Research Institute	SRP060335	Camellia sinensis Raw sequence reads	SRS1047043	Jinxuan	2-year old	one bud with two leaves	tea leaves		PAIRED	SRR2191763		1	24708275	4941655000		RNA-Seq	TRANSCRIPTOMIC
SRX1167073	Transcriptome of methyl jasmonate treated tea leaves	Camellia sinensis	Illumina HiSeq 2000	Tea Research Institute	SRP060335	Camellia sinensis Raw sequence reads	SRS1047042	Jinxuan	2-year old	one bud with two leaves	tea leaves		PAIRED	SRR2191762		1	36549786	7309957200		RNA-Seq	TRANSCRIPTOMIC
SRX1167072	Transcriptome of methyl jasmonate treated tea leaves	Camellia sinensis	Illumina HiSeq 2000	Tea Research Institute	SRP060335	Camellia sinensis Raw sequence reads	SRS1047041	Jinxuan	2-year old	one bud with two leaves	tea leaves		PAIRED	SRR2191704		1	26877067	5375413400		RNA-Seq	TRANSCRIPTOMIC
SRX1081194	Transcriptome of methyl jasmonate treated tea leaves	Camellia sinensis	Illumina HiSeq 2000	Tea Research Institute	SRP060335	Camellia sinensis Raw sequence reads	SRS978814	JinXuan	Two-year old	tender tea leaves	Leaves	Methyl jasmonate	PAIRED	SRR2191703		1	27317884	5463576800		RNA-Seq	TRANSCRIPTOMIC
SRX1078570	Comparative Transcriptome Analysis of Green/Yellowish Sectors in Camellia Sinensis cv. Baijiguan: Response to light-shading	Camellia sinensis var. sinensis	Illumina HiSeq 2000	Fujian Agriculture and Forestry University	SRP060221	Camellia sinensis var. sinensis strain:Baijiguan Transcriptome or Gene expression	SRS977032	Baijiguan	At the stage of one bud and four leaves		leaf	shading	PAIRED	SRR2084310		1	80528240	16105648000		RNA-Seq	TRANSCRIPTOMIC
SRX1065952	M4	Camellia sinensis	Illumina HiSeq 2000	Fujian Agriculture and Forestry University	SRP059658	Camellia sinensis Transcriptome or Gene expression	SRS965807	Fuyun 7	15 year	fourth leaf	fourth leaf		PAIRED	SRR2070774		1	29509938	5901987600		FL-cDNA	TRANSCRIPTOMIC
SRX1065951	M2	Camellia sinensis	Illumina HiSeq 2000	Fujian Agriculture and Forestry University	SRP059658	Camellia sinensis Transcriptome or Gene expression	SRS965806	Fuyun 7	15 year	second leaf	second leaf		PAIRED	SRR2070770		1	25538352	5107670400		FL-cDNA	TRANSCRIPTOMIC
SRX1065945	M0	Camellia sinensis	Illumina HiSeq 2000	Fujian Agriculture and Forestry University	SRP059658	Camellia sinensis Transcriptome or Gene expression	SRS965791	Fuyun 7	15 year	bud	bud		PAIRED	SRR2070764		1	21910096	4382019200		FL-cDNA	TRANSCRIPTOMIC
SRX1065943	F4	Camellia sinensis	Illumina HiSeq 2000	Fujian Agriculture and Forestry University	SRP059658	Camellia sinensis Transcriptome or Gene expression	SRS965790	Huangdan	15 year	fourth leaf	fourth leaf		PAIRED	SRR2070762		1	28366269	5673253800		FL-cDNA	TRANSCRIPTOMIC
SRX1065942	F2	Camellia sinensis	Illumina HiSeq 2000	Fujian Agriculture and Forestry University	SRP059658	Camellia sinensis Transcriptome or Gene expression	SRS965789	Huangdan	15 year	second leaf	second leaf		PAIRED	SRR2070761		1	28412412	5682482400		FL-cDNA	TRANSCRIPTOMIC
SRX1065940	F0	Camellia sinensis	Illumina HiSeq 2000	Fujian Agriculture and Forestry University	SRP059658	Camellia sinensis Transcriptome or Gene expression	SRS965787	Huangdan	15 year	bud	bud		PAIRED	SRR2070759		1	29115892	5823178400		FL-cDNA	TRANSCRIPTOMIC
SRX1065938	E4	Camellia sinensis	Illumina HiSeq 2000	Fujian Agriculture and Forestry University	SRP059658	Camellia sinensis Transcriptome or Gene expression	SRS965785	line#1005	9 year	fourth leaf	fourth leaf		PAIRED	SRR2070757		1	23061061	4612212200		FL-cDNA	TRANSCRIPTOMIC
SRX1065936	E2	Camellia sinensis	Illumina HiSeq 2000	Fujian Agriculture and Forestry University	SRP059658	Camellia sinensis Transcriptome or Gene expression	SRS965783	line#1005	9 year	second leaf	second leaf		PAIRED	SRR2070755		1	22834494	4566898800		FL-cDNA	TRANSCRIPTOMIC
SRX1065935	E0	Camellia sinensis	Illumina HiSeq 2000	Fujian Agriculture and Forestry University	SRP059658	Camellia sinensis Transcriptome or Gene expression	SRS965782	line#1005	9 year	bud	bud		PAIRED	SRR2070754		1	26712432	5342486400		FL-cDNA	TRANSCRIPTOMIC
SRX965932	Camellia sinensis RNA-Seq	Camellia sinensis	Illumina HiSeq 2000	tea lab	SRP056466	Camellia Transcriptome or Gene expression	SRS882998	shuchazao	6-year-old		bud and leaf		PAIRED	SRR1928149		1	65659271	11818668780		RNA-Seq	TRANSCRIPTOMIC
SRX905777	GSM1626351: YG3; Camellia sinensis; RNA-Seq	Camellia sinensis	Illumina HiSeq 2000	GEO	SRP055910	Expression profiling changes during different albescent stages of ''Anji Baicha'' (Camellia sinensis)	SRS866375	Anji Baicha			Leaf		PAIRED	SRR1849929		1	16034575	4767162763		RNA-Seq	TRANSCRIPTOMIC	https://www.ncbi.nlm.nih.gov//pubmed/27609021
SRX905776	GSM1626350: YG2; Camellia sinensis; RNA-Seq	Camellia sinensis	Illumina HiSeq 2000	GEO	SRP055910	Expression profiling changes during different albescent stages of ''Anji Baicha'' (Camellia sinensis)	SRS866374	Anji Baicha			Leaf		PAIRED	SRR1849928		1	24278188	7183288820		RNA-Seq	TRANSCRIPTOMIC
SRX905775	GSM1626349: YG1; Camellia sinensis; RNA-Seq	Camellia sinensis	Illumina HiSeq 2000	GEO	SRP055910	Expression profiling changes during different albescent stages of ''Anji Baicha'' (Camellia sinensis)	SRS866376	Anji Baicha			Leaf		PAIRED	SRR1849927		1	21261326	6314426906		RNA-Seq	TRANSCRIPTOMIC
SRX905774	GSM1626348: W3; Camellia sinensis; RNA-Seq	Camellia sinensis	Illumina HiSeq 2000	GEO	SRP055910	Expression profiling changes during different albescent stages of ''Anji Baicha'' (Camellia sinensis)	SRS866377	Anji Baicha			Leaf		PAIRED	SRR1849926		1	18615146	5571332617		RNA-Seq	TRANSCRIPTOMIC
SRX905773	GSM1626347: W2; Camellia sinensis; RNA-Seq	Camellia sinensis	Illumina HiSeq 2000	GEO	SRP055910	Expression profiling changes during different albescent stages of ''Anji Baicha'' (Camellia sinensis)	SRS866381	Anji Baicha			Leaf		PAIRED	SRR1849925		1	18948510	5632403468		RNA-Seq	TRANSCRIPTOMIC
SRX905772	GSM1626346: W1; Camellia sinensis; RNA-Seq	Camellia sinensis	Illumina HiSeq 2000	GEO	SRP055910	Expression profiling changes during different albescent stages of ''Anji Baicha'' (Camellia sinensis)	SRS866378	Anji Baicha			Leaf		PAIRED	SRR1849924		1	15621989	4652691537		RNA-Seq	TRANSCRIPTOMIC
SRX905771	GSM1626345: G3; Camellia sinensis; RNA-Seq	Camellia sinensis	Illumina HiSeq 2000	GEO	SRP055910	Expression profiling changes during different albescent stages of ''Anji Baicha'' (Camellia sinensis)	SRS866379	Anji Baicha			Leaf		PAIRED	SRR1849923		1	15981932	4665175947		RNA-Seq	TRANSCRIPTOMIC
SRX905770	GSM1626344: G2; Camellia sinensis; RNA-Seq	Camellia sinensis	Illumina HiSeq 2000	GEO	SRP055910	Expression profiling changes during different albescent stages of ''Anji Baicha'' (Camellia sinensis)	SRS866380	Anji Baicha			Leaf		PAIRED	SRR1849922		1	14758321	4409674597		RNA-Seq	TRANSCRIPTOMIC
SRX905769	GSM1626343: G1; Camellia sinensis; RNA-Seq	Camellia sinensis	Illumina HiSeq 2000	GEO	SRP055910	Expression profiling changes during different albescent stages of ''Anji Baicha'' (Camellia sinensis)	SRS866382	Anji Baicha			Leaf		PAIRED	SRR1849921		1	19111352	5693731119		RNA-Seq	TRANSCRIPTOMIC
SRX834719	mRNA expression profiling锛?C. sinensis were treated at -5 degree (Celsius) for 8 hours	Camellia sinensis var. sinensis	Illumina HiSeq 2000	Qingdao Agricultural University	SRP051838	Camellia sinensis var. sinensis strain:Longjing 43 Transcriptome or Gene expression	SRS812718	Longjing 43	2-year-old		Leaf		SINGLE	SRR1747125 SRR1747126		2	23618533	1180926650	FT8	RNA-Seq	TRANSCRIPTOMIC
SRX834718	mRNA expression profiling锛?C. sinensis were treated at -5 degree (Celsius) for 4 hours	Camellia sinensis var. sinensis	Illumina HiSeq 2000	Qingdao Agricultural University	SRP051838	Camellia sinensis var. sinensis strain:Longjing 43 Transcriptome or Gene expression	SRS812717	Longjing 43	2-year-old		Leaf		SINGLE	SRR1747122 SRR1747123		2	23897449	1194872450	FT4	RNA-Seq	TRANSCRIPTOMIC
SRX834705	mRNA expression profiling锛?C. sinensis were treated at 4 degree (Celsius) for 8 hours	Camellia sinensis var. sinensis	Illumina HiSeq 2000	Qingdao Agricultural University	SRP051838	Camellia sinensis var. sinensis strain:Longjing 43 Transcriptome or Gene expression	SRS812707	Longjing 43	2-year-old		Leaf		SINGLE	SRR1747105 SRR1747107		2	25689163	1284458150	CT8	RNA-Seq	TRANSCRIPTOMIC
SRX834701	mRNA expression profiling锛?C. sinensis were treated at 25 degree (Celsius) for 4 hours	Camellia sinensis var. sinensis	Illumina HiSeq 2000	Qingdao Agricultural University	SRP051838	Camellia sinensis var. sinensis strain:Longjing 43 Transcriptome or Gene expression	SRS812705	Longjing 43	2-year-old		Leaf		SINGLE	SRR1747100 SRR1747101		2	27279321	1363966050	CK4	RNA-Seq	GENOMIC
SRX834703	mRNA expression profiling锛?C. sinensis were treated at 4 degree (Celsius) for 4 hours	Camellia sinensis var. sinensis	Illumina HiSeq 2000	Qingdao Agricultural University	SRP051838	Camellia sinensis var. sinensis strain:Longjing 43 Transcriptome or Gene expression	SRS812706	Longjing 43	2-year-old		Leaf		SINGLE	SRR1747102 SRR1747103		2	22342069	1117103450	CT4	RNA-Seq	TRANSCRIPTOMIC
SRX834698	Transcriptome of tea plants respond to early cold stress	Camellia sinensis var. sinensis	Illumina HiSeq 2000	Qingdao Agricultural University	SRP051838	Camellia sinensis var. sinensis strain:Longjing 43 Transcriptome or Gene expression	SRS812702	Longjing 43	2-year-old		Leaf		PAIRED	SRR1747096 SRR1747097		2	145386404	14538640400	TR	RNA-Seq	TRANSCRIPTOMIC
SRX834695	microRNA expression profiling锛?C. sinensis were treated at 25 degree (Celsius) for 4 hours	Camellia sinensis var. sinensis	Illumina HiSeq 2000	Qingdao Agricultural University	SRP051612	Camellia sinensis var. sinensis cultivar:Longjing 43 Transcriptome or Gene expression	SRS811917	Longjing 43	2-year-old		Leaf	control (CK)	SINGLE	SRR1747094		1	9046296	452314800	K41	RNA-Seq	TRANSCRIPTOMIC
SRX833753	mRNA expression profiling锛?C. sinensis were treated at 25 degree (Celsius)	Camellia sinensis var. sinensis	Illumina HiSeq 2000	Qingdao Agricultural University	SRP051612	Camellia sinensis var. sinensis cultivar:Longjing 43 Transcriptome or Gene expression	SRS811917	Longjing 43	2-year-old		Leaf	control (CK)	SINGLE	SRR1745859 SRR1747095		2	40294984	2014749200	CK	RNA-Seq	TRANSCRIPTOMIC
SRX3680442	YZ4-2	Camellia sinensis	Illumina MiSeq	Qunjie Zhang's shared submissions (audesun's shared submissions)	SRP132675	Camellia sinensis isolate:YZ Raw sequence reads	SRS2940579	YZ			tender shoots		PAIRED	SRR6706332		1	4235513	1200419399	4	RNA-Seq	TRANSCRIPTOMIC
SRX3680441	YZ1-1	Camellia sinensis	Illumina MiSeq	Qunjie Zhang's shared submissions (audesun's shared submissions)	SRP132675	Camellia sinensis isolate:YZ Raw sequence reads	SRS2940579	YZ			tender shoots		PAIRED	SRR6706333		1	4259958	1215503129	1	RNA-Seq	TRANSCRIPTOMIC
SRX3299405	RNA-Seq of Camellia sinensis: fluoride treatment	Camellia sinensis	NextSeq 500	Zhejiang University	SRP120449	RNA-Seq of Camellia sinensis with fluoride treatment: leaves	SRS2607582	JK2	2 years	fresh mature	leaf	5mg/L fluoride treatment for 3 day	PAIRED	SRR6189365		1	12872265	1930839750	S5-3-1	RNA-Seq	TRANSCRIPTOMIC
SRX3299404	RNA-Seq of Camellia sinensis: fluoride treatment	Camellia sinensis	NextSeq 500	Zhejiang University	SRP120449	RNA-Seq of Camellia sinensis with fluoride treatment: leaves	SRS2607581	JK2	2 years	fresh mature	leaf	5mg/L fluoride treatment for 3 day	PAIRED	SRR6189366		1	13564963	2034744450	S5-3-2	RNA-Seq	TRANSCRIPTOMIC
SRX3299403	RNA-Seq of Camellia sinensis: fluoride treatment	Camellia sinensis	NextSeq 500	Zhejiang University	SRP120449	RNA-Seq of Camellia sinensis with fluoride treatment: leaves	SRS2607580	JK2	2 years	fresh mature	leaf	20mg/L fluoride treatment for 1 day	PAIRED	SRR6189367		1	12709084	1906362600	S20-1-1	RNA-Seq	TRANSCRIPTOMIC
SRX3299402	RNA-Seq of Camellia sinensis: fluoride treatment	Camellia sinensis	NextSeq 500	Zhejiang University	SRP120449	RNA-Seq of Camellia sinensis with fluoride treatment: leaves	SRS2607579	JK2	2 years	fresh mature	leaf	20mg/L fluoride treatment for 1 day	PAIRED	SRR6189368		1	15938389	2390758350	S20-1-2	RNA-Seq	TRANSCRIPTOMIC
SRX3299401	RNA-Seq of Camellia sinensis: no treatment	Camellia sinensis	NextSeq 500	Zhejiang University	SRP120449	RNA-Seq of Camellia sinensis with fluoride treatment: leaves	SRS2607578	JK2	2 years	fresh mature	leaf	no treatment (control)	PAIRED	SRR6189369		1	11249058	1687358700	CK-1	RNA-Seq	TRANSCRIPTOMIC
SRX3299400	RNA-Seq of Camellia sinensis: no treatment	Camellia sinensis	NextSeq 500	Zhejiang University	SRP120449	RNA-Seq of Camellia sinensis with fluoride treatment: leaves	SRS2607577	JK2	2 years	fresh mature	leaf	no treatment (control)	PAIRED	SRR6189370		1	14052836	2107925400	CK-2	RNA-Seq	TRANSCRIPTOMIC
SRX3299399	RNA-Seq of Camellia sinensis: fluoride treatment	Camellia sinensis	NextSeq 500	Zhejiang University	SRP120449	RNA-Seq of Camellia sinensis with fluoride treatment: leaves	SRS2607576	JK2	2 years	fresh mature	leaf	5mg/L fluoride treatment for 1 day	PAIRED	SRR6189371		1	11996428	1799464200	S5-1-1	RNA-Seq	TRANSCRIPTOMIC
SRX3299398	RNA-Seq of Camellia sinensis: fluoride treatment	Camellia sinensis	NextSeq 500	Zhejiang University	SRP120449	RNA-Seq of Camellia sinensis with fluoride treatment: leaves	SRS2607575	JK2	2 years	fresh mature	leaf	5mg/L fluoride treatment for 1 day	PAIRED	SRR6189372		1	15879867	2381980050	S5-1-2	RNA-Seq	TRANSCRIPTOMIC
SRX3299397	RNA-Seq of Camellia sinensis: fluoride treatment	Camellia sinensis	NextSeq 500	Zhejiang University	SRP120449	RNA-Seq of Camellia sinensis with fluoride treatment: leaves	SRS2607574	JK2	2 years	fresh mature	leaf	20mg/L fluoride treatment for 3 day	PAIRED	SRR6189373		1	13377168	2006575200	S20-3-1	RNA-Seq	TRANSCRIPTOMIC
SRX3299396	RNA-Seq of Camellia sinensis: fluoride treatment	Camellia sinensis	NextSeq 500	Zhejiang University	SRP120449	RNA-Seq of Camellia sinensis with fluoride treatment: leaves	SRS2607573	JK2	2 years	fresh mature	leaf	20mg/L fluoride treatment for 3 day	PAIRED	SRR6189374		1	13646628	2046994200	S20-3-2	RNA-Seq	TRANSCRIPTOMIC
SRX3214381	TAB0h-3	Camellia sinensis	Illumina HiSeq 2500	TRICAAS	SRP118824	Cold spell of tea plant	SRS2539129	Longjing43	3-year-old		fish leaf or two leaves and one bud		PAIRED	SRR6073197		1	26854262	6711536686	library12	RNA-Seq	TRANSCRIPTOMIC
SRX3214382	FL0h-1	Camellia sinensis	Illumina HiSeq 2500	TRICAAS	SRP118824	Cold spell of tea plant	SRS2539129	Longjing43	3-year-old		fish leaf or two leaves and one bud		PAIRED	SRR6073196		1	27145447	6784495909	library1	RNA-Seq	TRANSCRIPTOMIC
SRX3214393	FL24h-2	Camellia sinensis	Illumina HiSeq 2500	TRICAAS	SRP118824	Cold spell of tea plant	SRS2539129	Longjing43	3-year-old		fish leaf or two leaves and one bud		PAIRED	SRR6073185		1	27046508	6759750238	library5	RNA-Seq	TRANSCRIPTOMIC
SRX3214388	FL48h-2	Camellia sinensis	Illumina HiSeq 2500	TRICAAS	SRP118824	Cold spell of tea plant	SRS2539129	Longjing43	3-year-old		fish leaf or two leaves and one bud		PAIRED	SRR6073190		1	22756756	5687118259	library8	RNA-Seq	TRANSCRIPTOMIC
SRX3214378	TAB24h-3	Camellia sinensis	Illumina HiSeq 2500	TRICAAS	SRP118824	Cold spell of tea plant	SRS2539129	Longjing43	3-year-old		fish leaf or two leaves and one bud		PAIRED	SRR6073200		1	27227572	6805080988	library15	RNA-Seq	TRANSCRIPTOMIC
SRX3214377	TAB48h-1	Camellia sinensis	Illumina HiSeq 2500	TRICAAS	SRP118824	Cold spell of tea plant	SRS2539129	Longjing43	3-year-old		fish leaf or two leaves and one bud		PAIRED	SRR6073201		1	27204785	6799381585	library16	RNA-Seq	TRANSCRIPTOMIC
SRX3148751	RNAseq of Camellia sinensis cv. Tieguanyin: flowers	Camellia sinensis	Illumina HiSeq 2500	Fujian Agriculture and Forestry University	SRP116394	Transcriptome of Camellia sinensis cv. Tieguanyin	SRS2480549	Tieguanyin	5 years	flowers	flowers		PAIRED	SRR5993087		1	78526833	19274559600	flowers	RNA-Seq	TRANSCRIPTOMIC
SRX3145174	RNAseq of Camellia sinensis cv. Tieguanyin: roots	Camellia sinensis	Illumina HiSeq 2500	Fujian Agriculture and Forestry University	SRP116394	Transcriptome of Camellia sinensis cv. Tieguanyin	SRS2477444	Tieguanyin	5 years	roots	roots		PAIRED	SRR5989447		1	72999871	21899961300	roots	RNA-Seq	TRANSCRIPTOMIC
SRX3148085	RNAseq of Camellia sinensis cv. Tieguanyin: stems	Camellia sinensis	Illumina HiSeq 2500	Fujian Agriculture and Forestry University	SRP116394	Transcriptome of Camellia sinensis cv. Tieguanyin	SRS2479905	Tieguanyin	5 years	stems	stems		PAIRED	SRR5992415		1	74801988	22440596400	stems	RNA-Seq	TRANSCRIPTOMIC
SRX3147318	RNAseq of Camellia sinensis cv. Tieguanyin: mature leaves	Camellia sinensis	Illumina HiSeq 2500	Fujian Agriculture and Forestry University	SRP116394	Transcriptome of Camellia sinensis cv. Tieguanyin	SRS2479258	Tieguanyin	5 years	mature leaves	mature leaves		PAIRED	SRR5991647		1	92876661	27862998300	mature leaves	RNA-Seq	TRANSCRIPTOMIC
SRX3145608	RNAseq of Camellia sinensis cv. Tieguanyin: young leaves	Camellia sinensis	Illumina HiSeq 2500	Fujian Agriculture and Forestry University	SRP116394	Transcriptome of Camellia sinensis cv. Tieguanyin	SRS2477651	Tieguanyin	5 years	young leaves	young leaves		PAIRED	SRR5989880		1	99315830	29794749000	young leaves	RNA-Seq	TRANSCRIPTOMIC
SRX3144127	RNAseq of Camellia sinensis cv. Tieguanyin: buds	Camellia sinensis	Illumina HiSeq 2500	Fujian Agriculture and Forestry University	SRP116394	Transcriptome of Camellia sinensis cv. Tieguanyin	SRS2476664	Tieguanyin	5 years	buds	buds		PAIRED	SRR5988352		1	73822948	22146884400	buds	RNA-Seq	TRANSCRIPTOMIC
SRX3102372	The sixth leaf of Camellia sinensis 1005 -3	Camellia sinensis	Illumina HiSeq 2000	Fujian Agriculture and Forestry Universtiy	SRP115670	Camellia sinensis var. sinensis strain:1005 Raw sequence reads	SRS2438173	1005	10	mature stage	Leaves		SINGLE	SRR5943856		1	31037372	4655605800	Leaf6-3	RNA-Seq	TRANSCRIPTOMIC
SRX3102371	The sixth leaf of Camellia sinensis 1005 -2	Camellia sinensis	Illumina HiSeq 2000	Fujian Agriculture and Forestry Universtiy	SRP115670	Camellia sinensis var. sinensis strain:1005 Raw sequence reads	SRS2438135	1005	10	mature stage	Leaves		SINGLE	SRR5943855		1	20034331	3005149650	Leaf6-2	RNA-Seq	TRANSCRIPTOMIC
SRX1877468	Transcriptome and metabolites analysis identified a nitrogen utilization efficiency regulatory network in tea Camellia	Camellia sinensis	Illumina HiSeq 2500	Kunming Institute of Botany	SRP077092	Leaf and root RNA sequencing of Drink tea Camellia varieties HJ (Huangjin #1) and FD (Fudingdabai) and nitrogen usage	SRS1525058		3 years	spring tea	root	Control£¬without ammonium treatment	PAIRED	SRR3718472		1	29912699	7538000148	HJ_N0_root	RNA-Seq	TRANSCRIPTOMIC	Transcriptome and metabolite analysis identifies nitrogen utilization genes in tea plant (Camellia sinensis).
SRX1872262	Comparative analyses of transcriptome profiles and selected metabolites unravel the regulatory network of NH4+ and NO3- as signaling molecules regulating nitrogen preference uptake and utilization in tea plant	Camellia sinensis	Illumina HiSeq 2000	Chinese Academy of Agricultural Sciences Tea Resea	SRP076981	Camellia sinensis Raw sequence reads	SRS1522307	tea plant		young leaf and root	leaf and root		PAIRED	SRR3712870		1	248850031	62212507750		RNA-Seq	TRANSCRIPTOMIC	Whole Genome Sequencing
SRX1867645	LJ43-2	Camellia sinensis	Illumina HiSeq 2500	Tea Research Institute Chinese Academy of Agricult	SRP076829	Camellia sinensis cultivar:Longjing43 Transcriptome or Gene expression	SRS1518320	Longjing43	4 years old tree		a bud and a leaf		PAIRED	SRR3706111		1	18639399	5591819700	LJ43-2	RNA-Seq	TRANSCRIPTOMIC
SRX1867644	LJ43-1	Camellia sinensis	Illumina HiSeq 2500	Tea Research Institute Chinese Academy of Agricult	SRP076829	Camellia sinensis cultivar:Longjing43 Transcriptome or Gene expression	SRS1518319	Longjing43	4 years old tree		a bud and a leaf		PAIRED	SRR3706110		1	20318459	6095537700	Longjing43	RNA-Seq	TRANSCRIPTOMIC
SRX1867643	ZJ-2	Camellia sinensis	Illumina HiSeq 2500	Tea Research Institute Chinese Academy of Agricult	SRP076827	Camellia sinensis cultivar:Zijuan Transcriptome or Gene expression	SRS1518318	Zijuan	4 years old tree		a bud and a leaf		PAIRED	SRR3706030		1	23727529	6169157540	Zijuan-2	RNA-Seq	TRANSCRIPTOMIC
SRX1867640	ZJ	Camellia sinensis	Illumina HiSeq 2500	Tea Research Institute Chinese Academy of Agricult	SRP076827	Camellia sinensis cultivar:Zijuan Transcriptome or Gene expression	SRS1518315	Zijuan	4 years old tree		a bud and a leaf		PAIRED	SRR3706029		1	16927569	4401167940	Zijuan	RNA-Seq	TRANSCRIPTOMIC
SRX1676324	EM2	Camellia sinensis	Illumina HiSeq 2000	Tea Research Institute, Chinese Academy of Agricul	SRP072792	Camellia sinensis Raw sequence reads	SRS1372421	Huangjinya	four years old		new shoots		PAIRED	SRR3326327		1	30175984	6035196800		RNA-Seq	TRANSCRIPTOMIC
SRX1676323	Chlorotic leaves1	Camellia sinensis	Illumina HiSeq 2000	Tea Research Institute, Chinese Academy of Agricul	SRP072792	Camellia sinensis Raw sequence reads	SRS1372421	Huangjinya	four years old		new shoots		PAIRED	SRR3326326		1	20341976	4067821585		RNA-Seq	TRANSCRIPTOMIC
SRX1676258	green color tea leaves	Camellia sinensis	Illumina HiSeq 2000	Tea Research Institute, Chinese Academy of Agricul	SRP072792	Camellia sinensis Raw sequence reads	SRS1372405	Huangjinya	four years old		new shoots		PAIRED	SRR3326048 SRR3326253 SRR3326254 SRR3326255 SRR5141269 SRR5141284 SRR5141291 SRR5141292 SRR5141294 SRR5141296 SRR5141300 SRR5141302 SRR5141304 SRR5141306 SRR5141308 SRR5141318 SRR5141299 SRR5141298		18	466902836	91327891659		RNA-Seq	TRANSCRIPTOMIC
SRX1659965	Transcriptome dataset of cross-pollinated styles	Camellia sinensis var. sinensis	Illumina HiSeq 2000	Tea Research Institute of the Chinese Academy of A	SRP061695	Camellia sinensis var. sinensis cultivar:Fuding Dabaicha Raw sequence reads	SRS1360013	Fuding Dabaicha	8 years		Style		PAIRED	SRR3290124		1	21898977	5474744250		RNA-Seq	TRANSCRIPTOMIC	Whole Genome Sequencing
SRX1659940	Transcriptome dataset of cross-pollinated styles	Camellia sinensis var. sinensis	Illumina HiSeq 2000	Tea Research Institute of the Chinese Academy of A	SRP061695	Camellia sinensis var. sinensis cultivar:Fuding Dabaicha Raw sequence reads	SRS1359989	Fuding Dabaicha	8 years		Style		PAIRED	SRR3290084		1	27759258	6939814500		RNA-Seq	TRANSCRIPTOMIC	Whole Genome Sequencing
SRX1659939	Transcriptome dataset of cross-pollinated styles	Camellia sinensis var. sinensis	Illumina HiSeq 2000	Tea Research Institute of the Chinese Academy of A	SRP061695	Camellia sinensis var. sinensis cultivar:Fuding Dabaicha Raw sequence reads	SRS1359988	Fuding Dabaicha	8 years		Style		PAIRED	SRR3290078		1	27421495	6855373750		RNA-Seq	TRANSCRIPTOMIC	Whole Genome Sequencing
SRX1659936	Transcriptome dataset of self-pollinated styles	Camellia sinensis var. sinensis	Illumina HiSeq 2000	Tea Research Institute of the Chinese Academy of A	SRP061695	Camellia sinensis var. sinensis cultivar:Fuding Dabaicha Raw sequence reads	SRS1359980	Fuding Dabaicha	8 years		Style		PAIRED	SRR3290062		1	24047054	6011763500		RNA-Seq	TRANSCRIPTOMIC	Whole Genome Sequencing
SRX1659926	Transcriptome dataset of self-pollinated styles	Camellia sinensis var. sinensis	Illumina HiSeq 2000	Tea Research Institute of the Chinese Academy of A	SRP061695	Camellia sinensis var. sinensis cultivar:Fuding Dabaicha Raw sequence reads	SRS1359973	Fuding Dabaicha	8 years		Style		PAIRED	SRR3290055		1	24558922	6139730500		RNA-Seq	TRANSCRIPTOMIC	Whole Genome Sequencing
SRX1659903	Transcriptome dataset of self-pollinated styles in Camellia sinensis	Camellia sinensis var. sinensis	Illumina HiSeq 2000	Tea Research Institute of the Chinese Academy of A	SRP061695	Camellia sinensis var. sinensis cultivar:Fuding Dabaicha Raw sequence reads	SRS1359949	Fuding Dabaicha	8 years		Style		PAIRED	SRR3290042		1	23977879	5994469750		RNA-Seq	TRANSCRIPTOMIC	Whole Genome Sequencing
SRX1649648	Camellia sinensis pollen tube 3 from nitric oxide treament	Camellia sinensis	Illumina HiSeq 2000	College of Horticulture, Nanjing Agricultural Univ	SRP072081	Camellia sinensis isolate:pollen tube Transcriptome or Gene expression	SRS1352033	Camellia sinensis (L.) O. Kuntze cv. Longjingchangye		germination	mature pollen tube		PAIRED	SRR3271002		1	25682233	4622801940		RNA-Seq	TRANSCRIPTOMIC
SRX1649647	Camellia sinensis pollen tube 2 from nitric oxide treament	Camellia sinensis	Illumina HiSeq 2000	College of Horticulture, Nanjing Agricultural Univ	SRP072081	Camellia sinensis isolate:pollen tube Transcriptome or Gene expression	SRS1352032	Camellia sinensis (L.) O. Kuntze cv. Longjingchangye		germination	mature pollen tube		PAIRED	SRR3271001		1	25925553	4666599540		RNA-Seq	TRANSCRIPTOMIC
SRX1649646	Camellia sinensis pollen tube 1 from nitric oxide treament	Camellia sinensis	Illumina HiSeq 2000	College of Horticulture, Nanjing Agricultural Univ	SRP072081	Camellia sinensis isolate:pollen tube Transcriptome or Gene expression	SRS1352031	Camellia sinensis (L.) O. Kuntze cv. Longjingchangye		germination	mature pollen tube		PAIRED	SRR3270997		1	25128988	4523217840		RNA-Seq	TRANSCRIPTOMIC
SRX1649525	Camellia sinensis pollen tube 3 from 4°C treament	Camellia sinensis	Illumina HiSeq 2000	College of Horticulture, Nanjing Agricultural Univ	SRP072081	Camellia sinensis isolate:pollen tube Transcriptome or Gene expression	SRS1351954	Camellia sinensis (L.) O. Kuntze cv. Longjingchangye		germination	mature pollen tube		PAIRED	SRR3270993		1	25665454	4619781720		RNA-Seq	TRANSCRIPTOMIC
SRX1649524	Camellia sinensis pollen tube 2 from 4°C treament	Camellia sinensis	Illumina HiSeq 2000	College of Horticulture, Nanjing Agricultural Univ	SRP072081	Camellia sinensis isolate:pollen tube Transcriptome or Gene expression	SRS1351953	Camellia sinensis (L.) O. Kuntze cv. Longjingchangye		germination	mature pollen tube		PAIRED	SRR3270974		1	26217427	4719136860		RNA-Seq	TRANSCRIPTOMIC
SRX1649423	Camellia sinensis pollen tube 1 from 4°C treament	Camellia sinensis	Illumina HiSeq 2000	College of Horticulture, Nanjing Agricultural Univ	SRP072081	Camellia sinensis isolate:pollen tube Transcriptome or Gene expression	SRS1351888	Camellia sinensis (L.) O. Kuntze cv. Longjingchangye		germination	mature pollen tube		PAIRED	SRR3270928		1	27753333	4995599940		RNA-Seq	TRANSCRIPTOMIC
SRX1649422	Camellia sinensis pollen tube 3 from 25°C treament	Camellia sinensis	Illumina HiSeq 2000	College of Horticulture, Nanjing Agricultural Univ	SRP072081	Camellia sinensis isolate:pollen tube Transcriptome or Gene expression	SRS1351887	Camellia sinensis (L.) O. Kuntze cv. Longjingchangye		germination	mature pollen tube		PAIRED	SRR3270829		1	26843378	4831808040		RNA-Seq	TRANSCRIPTOMIC
SRX1649185	Camellia sinensis pollen tube 2 from 25°C treament	Camellia sinensis	Illumina HiSeq 2000	College of Horticulture, Nanjing Agricultural Univ	SRP072081	Camellia sinensis isolate:pollen tube Transcriptome or Gene expression	SRS1351795	Camellia sinensis (L.) O. Kuntze cv. Longjingchangye		germination	mature pollen tube		PAIRED	SRR3270376		1	27278408	4910113440		RNA-Seq	TRANSCRIPTOMIC
SRX1649141	Camellia sinensis pollen tube 1 from 25°C treament	Camellia sinensis	Illumina HiSeq 2000	College of Horticulture, Nanjing Agricultural Univ	SRP072081	Camellia sinensis isolate:pollen tube Transcriptome or Gene expression	SRS1351791	Camellia sinensis (L.) O. Kuntze cv. Longjingchangye		germination	mature pollen tube		PAIRED	SRR3270364		1	25966994	4674058920		RNA-Seq	TRANSCRIPTOMIC
SRX1594814	LJ43	Camellia sinensis	Illumina HiSeq 2500	Tea Research Institute Chinese Academy of Agricult	SRP070138	Camellia sinensis var. sinensis Raw sequence reads	SRS1303687	Longjing43		a bud and a leaf stage	a bud and a leaf		PAIRED	SRR3180615		1	29842287	7460571750	Longjing43	RNA-Seq	TRANSCRIPTOMIC	Whole Genome Sequencing
SRX1594813	Baihaozao	Camellia sinensis	Illumina HiSeq 2500	Tea Research Institute Chinese Academy of Agricult	SRP070138	Camellia sinensis var. sinensis Raw sequence reads	SRS1303686	Baihaozao		a bud and a leaf stage	a bud and a leaf		PAIRED	SRR3180613		1	28238157	7059539250	Baihaozao	RNA-Seq	TRANSCRIPTOMIC	Whole Genome Sequencing
SRX1594811	P3	Camellia sinensis	Illumina HiSeq 2500	Tea Research Institute Chinese Academy of Agricult	SRP070138	Camellia sinensis var. sinensis Raw sequence reads	SRS1303684			a bud and a leaf stage	a bud and a leaf		PAIRED	SRR3180612		1	22113147	5528286750	P3 (1817)	RNA-Seq	TRANSCRIPTOMIC	Whole Genome Sequencing
SRX1594809	P2	Camellia sinensis	Illumina HiSeq 2500	Tea Research Institute Chinese Academy of Agricult	SRP070138	Camellia sinensis var. sinensis Raw sequence reads	SRS1303677			a bud and a leaf stage	a bud and a leaf		PAIRED	SRR3180610		1	24475444	6118861000	P2 (1305)	RNA-Seq	TRANSCRIPTOMIC	Whole Genome Sequencing
SRX1594805	P1	Camellia sinensis	Illumina HiSeq 2500	Tea Research Institute Chinese Academy of Agricult	SRP070138	Camellia sinensis var. sinensis Raw sequence reads	SRS1303621			a bud and a leaf stage	a bud and a leaf		PAIRED	SRR3180607		1	24439144	6109786000	P1 (1208)	RNA-Seq	TRANSCRIPTOMIC	Whole Genome Sequencing
SRX1594803	G3	Camellia sinensis	Illumina HiSeq 2500	Tea Research Institute Chinese Academy of Agricult	SRP070138	Camellia sinensis var. sinensis Raw sequence reads	SRS1303615			a bud and a leaf stage	a bud and a leaf		PAIRED	SRR3180604		1	28681251	7170312750	G3 (1509)	RNA-Seq	TRANSCRIPTOMIC	Whole Genome Sequencing
SRX1594802	G2	Camellia sinensis	Illumina HiSeq 2500	Tea Research Institute Chinese Academy of Agricult	SRP070138	Camellia sinensis var. sinensis Raw sequence reads	SRS1303614			a bud and a leaf stage	a bud and a leaf		PAIRED	SRR3180603		1	22759423	5689855750	G2 (1116)	RNA-Seq	TRANSCRIPTOMIC	Whole Genome Sequencing
SRX1585078	G1	Camellia sinensis	Illumina HiSeq 2500	Tea Research Institute Chinese Academy of Agricult	SRP070138	Camellia sinensis var. sinensis Raw sequence reads	SRS1296518			a bud and a leaf stage	a bud and a leaf		PAIRED	SRR3169844		1	23566495	5891623750	G1	RNA-Seq	TRANSCRIPTOMIC	Whole Genome Sequencing
SRX1543038	System Response of Tea Plant Feed by Insect	Camellia sinensis var. sinensis	Illumina HiSeq 2000	Anhui Agricultural University	SRP057284	Camellia sinensis var. sinensis cultivar:shuchazao Raw sequence reads	SRS912516	shuchazao	3 years old		leaves and roots		PAIRED	SRR3123508		1	196298723	35333770140		RNA-Seq	TRANSCRIPTOMIC	Whole Genome Sequencing
SRX1511056	Susceptible_4	Camellia sinensis	Illumina Genome Analyzer IIx	CSIR-IHBT	SRP067826	Camellia sinensis cultivar:O. Kuntze Raw sequence reads	SRS1214514		20_days PI in SG	Sporulation and secondary infection_SG	leaf		PAIRED	SRR3073823		1	11939776	1719327744	S4_SG	RNA-Seq	TRANSCRIPTOMIC
SRX1511055	Susceptible_3	Camellia sinensis	Illumina Genome Analyzer IIx	CSIR-IHBT	SRP067826	Camellia sinensis cultivar:O. Kuntze Raw sequence reads	SRS1214496		14_days PI in SG	Haustoria development_SG	leaf		PAIRED	SRR3073822		1	9240234	1330593696	S3_SG	RNA-Seq	TRANSCRIPTOMIC
SRX1511054	Susceptible_2	Camellia sinensis	Illumina Genome Analyzer IIx	CSIR-IHBT	SRP067826	Camellia sinensis cultivar:O. Kuntze Raw sequence reads	SRS1214513		7_days PI in SG	Spore germination_SG	leaf		PAIRED	SRR3073821		1	8694526	1252011744	S2_SG	RNA-Seq	TRANSCRIPTOMIC
SRX1511053	Susceptible_1	Camellia sinensis	Illumina Genome Analyzer IIx	CSIR-IHBT	SRP067826	Camellia sinensis cultivar:O. Kuntze Raw sequence reads	SRS1214512		24 hrs post inoculation (PI) in SG	Spore inculation_SG	leaf		PAIRED	SRR3073820		1	8257921	1189140624	S1_SG	RNA-Seq	TRANSCRIPTOMIC
SRX1511052	Resistant_4	Camellia sinensis	Illumina Genome Analyzer IIx	CSIR-IHBT	SRP067826	Camellia sinensis cultivar:O. Kuntze Raw sequence reads	SRS1214511		20_days PI in RG	Sporulation and secondary infection_RG	leaf		PAIRED	SRR3073819		1	9025434	1299662496	S4_RG	RNA-Seq	TRANSCRIPTOMIC
SRX1511051	Resistant_3	Camellia sinensis	Illumina Genome Analyzer IIx	CSIR-IHBT	SRP067826	Camellia sinensis cultivar:O. Kuntze Raw sequence reads	SRS1214510		14_days PI in RG	Haustoria development _RG	leaf		PAIRED	SRR3073818		1	10549072	1519066368	S3_RG	RNA-Seq	TRANSCRIPTOMIC
SRX1511050	Resistant_2	Camellia sinensis	Illumina Genome Analyzer IIx	CSIR-IHBT	SRP067826	Camellia sinensis cultivar:O. Kuntze Raw sequence reads	SRS1214500		7_days PI in RG	Spore germination_RG	leaf		PAIRED	SRR3073817		1	11875766	1710110304	S2_RG	RNA-Seq	TRANSCRIPTOMIC
SRX712462	green tea	Camellia sinensis	Illumina HiSeq 2000	Tea Research Institute Chinese Academy of Agricult	SRP048028	Camellia sinensis Transcriptome or Gene expression	SRS710809	Longjing 43			a bud and a leaf		PAIRED	SRR1588172 SRR1633408		2	36442124	7183057498	green tea	RNA-Seq	TRANSCRIPTOMIC
SRX712461	yellow tea	Camellia sinensis	Illumina HiSeq 2000	Tea Research Institute Chinese Academy of Agricult	SRP048028	Camellia sinensis Transcriptome or Gene expression	SRS710808	Zhonghuang 2			a bud and a leaf		PAIRED	SRR1588171 SRR1633388		2	38256380	7727103877	yellow tea	RNA-Seq	TRANSCRIPTOMIC
SRX706533	Tea transcriptome 8 picomoles library	Camellia sinensis	Illumina Genome Analyzer IIx	Council of Scientific & Industrial Research-IHBT	SRP047312	Camellia sinensis Transcriptome or Gene expression	SRS705901	Kuntze			Leaf		PAIRED	SRR1581209 SRR1581208		2	38403060	2534601960		RNA-Seq	TRANSCRIPTOMIC	RNA-seq-mediated transcriptome analysis of actively growing and winter dormant shoots identifies non-deciduous habit of evergreen tree tea during winters.
SRX706483	Tea transcriptome 6 picomoles library	Camellia sinensis	Illumina Genome Analyzer IIx	Council of Scientific & Industrial Research-IHBT	SRP047312	Camellia sinensis Transcriptome or Gene expression	SRS705901	Kuntze			Leaf		PAIRED	SRR1581144 SRR1581145		2	21406047	1412799102		RNA-Seq	TRANSCRIPTOMIC	RNA-seq-mediated transcriptome analysis of actively growing and winter dormant shoots identifies non-deciduous habit of evergreen tree tea during winters.
SRX365198	Development of a 44K custom oligo microarray using 454 pyrosequencing data for large scale gene expression analysis in tea plant (Camellia sinensis)	Camellia sinensis	454 GS FLX	Tea Research Institute of Chinese Academy of Agric	SRP031510	Camellia sinensis strain:Longjing 43 Transcriptome or Gene expression	SRS491576	Longjing 43					PAIRED	SRR1019164 SRR1015471 SRR1015470 SRR1013716		4	2525358	1461235522		RNA-Seq	TRANSCRIPTOMIC
SRX679209	C.sinensis root transcriptome from 'zhongcha302'	Camellia sinensis var. sinensis	Illumina HiSeq 2000	TRICAAS	SRP045464	Camellia sinensis var. sinensis strain:zhongcha108&zhongcha302 Transcriptome or Gene expression	SRS682375	zhongcha302			Root	2 mM NH4NO3	PAIRED	SRR1548478 SRR1548480		2	52575460	4731791400		RNA-Seq	TRANSCRIPTOMIC
SRX679217	C.sinensis root transcriptome from 'zhongcha108' under normal nitrogen condition	Camellia sinensis var. sinensis	Illumina HiSeq 2000	TRICAAS	SRP045464	Camellia sinensis var. sinensis strain:zhongcha108&zhongcha302 Transcriptome or Gene expression	SRS682380	zhongcha108			roots	2 mM NH4NO3	PAIRED	SRR1548487 SRR1548488		2	52697288	4742755920		RNA-Seq	TRANSCRIPTOMIC
SRX679214	C.sinensis root transcriptome from 'zhongcha108' under nitrogen starvation	Camellia sinensis var. sinensis	Illumina HiSeq 2000	TRICAAS	SRP045464	Camellia sinensis var. sinensis strain:zhongcha108&zhongcha302 Transcriptome or Gene expression	SRS682377	zhongcha108			Root	0 mM NH4NO3	PAIRED	SRR1548484 SRR1548485		2	52123160	4691084400		RNA-Seq	TRANSCRIPTOMIC
SRX679202	C.sinensis root transcriptome from 'zhongcha302' under nitrogen starvation	Camellia sinensis var. sinensis	Illumina HiSeq 2000	TRICAAS	SRP045464	Camellia sinensis var. sinensis strain:zhongcha108&zhongcha302 Transcriptome or Gene expression	SRS682373	zhongcha302			Root	0 mM NH4NO3	PAIRED	SRR1548471 SRR1548473		2	51180152	4606213680	ZC302-N	RNA-Seq	TRANSCRIPTOMIC
SRX643185	IBA induced adventitious root formation	Camellia sinensis var. sinensis	Illumina HiSeq 2000	Tea Research Institute Chinese Academy of Agricult	SRP039585	Camellia sinensis strain:Longjing 43 Transcriptome or Gene expression	SRS651980	Longjing 43	One day after treatment	One day after auxin IBA treatment	the leaves of tea cuttings	Auxin IBA treatment	PAIRED	SRR1295566		1	19376616	3913779971		RNA-Seq	TRANSCRIPTOMIC
SRX643184	IBA induced adventitious root formation	Camellia sinensis var. sinensis	Illumina HiSeq 2000	Tea Research Institute Chinese Academy of Agricult	SRP039585	Camellia sinensis strain:Longjing 43 Transcriptome or Gene expression	SRS651979	Longjing 43	One day after treatment	One day after normal nutrient solution treatment	the leaves of tea cuttings	the control	PAIRED	SRR1295565		1	19059045	3849618327		RNA-Seq	TRANSCRIPTOMIC
SRX643183	IBA induced adventitious root formation	Camellia sinensis var. sinensis	Illumina HiSeq 2000	Tea Research Institute Chinese Academy of Agricult	SRP039585	Camellia sinensis strain:Longjing 43 Transcriptome or Gene expression	SRS651978	Longjing 43	One day after treatment	One day after normal nutrient solution treatment	the basal part of tea cuttings	the control	PAIRED	SRR1295557		1	21265445	4295262000		RNA-Seq	TRANSCRIPTOMIC
SRX483332	IBA induced adventitious root formation	Camellia sinensis var. sinensis	Illumina HiSeq 2000	Tea Research Institute Chinese Academy of Agricult	SRP039585	Camellia sinensis strain:Longjing 43 Transcriptome or Gene expression	SRS617896	Longjing 43	One day after treatment	One day after auxin IBA treatment	the basal part of tea cuttings	Auxin IBA treatment	PAIRED	SRR1274922		1	21272439	4296671442	IBA treated tea cuttings	RNA-Seq	TRANSCRIPTOMIC
SRX485271	Transcriptome based identification of drought responsive genes in tea	Camellia sinensis	454 GS FLX Titanium	Tea Research Foundation of Kenya	SRP040015	Camellia sinensis strain:tea Transcriptome or Gene expression	SRS569407	Tea	18months	third leaf	leaf	Water restriction	SINGLE	SRR1192484		1	178620	95703017	tea leaf library	RNA-Seq	TRANSCRIPTOMIC
SRX476912	tea plant new strain and their parents	Camellia sinensis	Illumina HiSeq 2000	Fujian Agriculture and Forestry University	SRP038910	Camellia sinensis strain:1005,huangyan,fuyun7 Transcriptome or Gene expression	SRS562612	Fuyun7			bud		SINGLE	SRR1177808		1	29115892	2911589200		RNA-Seq	TRANSCRIPTOMIC
SRX477953	Fuyun7 RNA-Seq	Camellia sinensis	Illumina HiSeq 2000	Fujian Agriculture and Forestry University	SRP038910	Camellia sinensis strain:1005,huangyan,fuyun7 Transcriptome or Gene expression	SRS563569	Fuyun7			4-leaf		PAIRED	SRR1178907		1	28366269	2836626900	FAFU Tea department	RNA-Seq	TRANSCRIPTOMIC
SRX476949	1005 tea plant new strain and their parents	Camellia sinensis	Illumina HiSeq 2000	Fujian Agriculture and Forestry University	SRP038910	Camellia sinensis strain:1005,huangyan,fuyun7 Transcriptome or Gene expression	SRS562642	Fuyun7			2-leaf		PAIRED	SRR1177860		1	28412412	5682482400		RNA-Seq	TRANSCRIPTOMIC
SRX475587	1005 tea plant 1 new strain and their parents	Camellia sinensis	Illumina HiSeq 2000	Fujian Agriculture and Forestry University	SRP038910	Camellia sinensis strain:1005,huangyan,fuyun7 Transcriptome or Gene expression	SRS563652	1005 strain			tea department		PAIRED	SRR1175853		1	26712432	2671243200		RNA-Seq	TRANSCRIPTOMIC
SRX392452	seed transcriptome of Camellia sinensis	Camellia sinensis	Illumina HiSeq 2000	Tea Reasearch Institute, Chinese Academy of Agricu	SRP034436	Camellia sinensis Transcriptome or Gene expression	SRS515554						PAIRED	SRR1055944		1	19816534	3963306800		RNA-Seq	TRANSCRIPTOMIC
SRX392451	flower transcriptome of Camellia sinensis	Camellia sinensis	Illumina HiSeq 2000	Tea Reasearch Institute, Chinese Academy of Agricu	SRP034436	Camellia sinensis Transcriptome or Gene expression	SRS515553						PAIRED	SRR1055934		1	15781193	3156238600		RNA-Seq	TRANSCRIPTOMIC
SRX392448	stem transcriptome of Camellia sinensis	Camellia sinensis	Illumina HiSeq 2000	Tea Reasearch Institute, Chinese Academy of Agricu	SRP034436	Camellia sinensis Transcriptome or Gene expression	SRS515550						PAIRED	SRR1055933		1	11105946	2221189200		RNA-Seq	TRANSCRIPTOMIC
SRX392447	root transcriptome of Camellia sinensis	Camellia sinensis	Illumina HiSeq 2000	Tea Reasearch Institute, Chinese Academy of Agricu	SRP034436	Camellia sinensis Transcriptome or Gene expression	SRS515549						PAIRED	SRR1055932		1	16418027	3283605400		RNA-Seq	TRANSCRIPTOMIC
SRX392446	two and a bud transcriptome of Camellia sinensis	Camellia sinensis	Illumina HiSeq 2000	Tea Reasearch Institute, Chinese Academy of Agricu	SRP034436	Camellia sinensis Transcriptome or Gene expression	SRS515548						PAIRED	SRR1055182		1	16765245	3353049000		RNA-Seq	TRANSCRIPTOMIC
SRX392445	one and a bud transcriptome of Camellia sinensis	Camellia sinensis	Illumina HiSeq 2000	Tea Reasearch Institute, Chinese Academy of Agricu	SRP034436	Camellia sinensis Transcriptome or Gene expression	SRS515547						PAIRED	SRR1055110		1	11179501	2235900200		RNA-Seq	TRANSCRIPTOMIC
SRX392444	old leaf transcriptome of Camellia sinensis	Camellia sinensis	Illumina HiSeq 2000	Tea Reasearch Institute, Chinese Academy of Agricu	SRP034436	Camellia sinensis Transcriptome or Gene expression	SRS515546						PAIRED	SRR1055109		1	16549011	3309802200		RNA-Seq	TRANSCRIPTOMIC
SRX392443	mature leaf transcriptome of Camellia sinensis	Camellia sinensis	Illumina HiSeq 2000	Tea Reasearch Institute, Chinese Academy of Agricu	SRP034436	Camellia sinensis Transcriptome or Gene expression	SRS515545						PAIRED	SRR1055108		1	15668350	3133670000		RNA-Seq	TRANSCRIPTOMIC
SRX392442	the second leaf transcriptome of Camellia sinensis	Camellia sinensis	Illumina HiSeq 2000	Tea Reasearch Institute, Chinese Academy of Agricu	SRP034436	Camellia sinensis Transcriptome or Gene expression	SRS515544						PAIRED	SRR1054152		1	20796054	4159210800		RNA-Seq	TRANSCRIPTOMIC
SRX392441	the first leaf transcriptome of Camellia sinensis	Camellia sinensis	Illumina HiSeq 2000	Tea Reasearch Institute, Chinese Academy of Agricu	SRP034436	Camellia sinensis Transcriptome or Gene expression	SRS515543						PAIRED	SRR1054086		1	15799091	3159818200		RNA-Seq	TRANSCRIPTOMIC
SRX392440	lateral bud transcriptome of Camellia sinensis	Camellia sinensis	Illumina HiSeq 2000	Tea Reasearch Institute, Chinese Academy of Agricu	SRP034436	Camellia sinensis Transcriptome or Gene expression	SRS515542						PAIRED	SRR1054007		1	22986435	4597287000		RNA-Seq	TRANSCRIPTOMIC
SRX392439	apical bud transcriptome of Camellia sinensis	Camellia sinensis	Illumina HiSeq 2000	Tea Reasearch Institute, Chinese Academy of Agricu	SRP034436	Camellia sinensis Transcriptome or Gene expression	SRS515541						PAIRED	SRR1053623		1	21132603	4226520600		RNA-Seq	TRANSCRIPTOMIC
SRX392438	early stage lateral bud transcriptome of Camellia sinensis	Camellia sinensis	Illumina HiSeq 2000	Tea Reasearch Institute, Chinese Academy of Agricu	SRP034436	Camellia sinensis Transcriptome or Gene expression	SRS515540						PAIRED	SRR1051214		1	14673992	2934798400		RNA-Seq	TRANSCRIPTOMIC
SRX149415	Camellia sinensis floral transcpritome by RNA-seq	Camellia sinensis var. sinensis	Illumina HiSeq 2000	TRICAAS	SRP013362	Camellia sinensis var. sinensis cultivar:Fudingdabaicha Transcriptome or Gene expression	SRS334878						PAIRED	SRR500475		1	13437058	1209335220	floral cDNA library of C. sinensis	RNA-Seq	TRANSCRIPTOMIC	Floral transcriptome sequencing for SSR marker development and linkage map construction in the tea plant (Camellia sinensis).
SRX202319	Transcriptome profilings changes during cold acclimation procedure in tea plant	Camellia sinensis var. sinensis	Illumina HiSeq 2000	Tea Research Institute of Chinese Academy of Agric	SRP016951	Camellia sinensis var. sinensis strain:Longjing 43 Transcriptome or Gene expression	SRS373768	Longjing 43			mature leaf		PAIRED	SRR616814 SRR616815 SRR617145		3	28673397	5161211460		RNA-Seq	TRANSCRIPTOMIC	Global transcriptome profiles of Camellia sinensis during cold acclimation.
SRX153144	Transcriptome study of Camellia sinensis in cold acclimation	Camellia sinensis	Illumina HiSeq 2000	Institute of Plant Physiology and Ecology	SRP013700	Camellia sinensis Transcriptome or Gene expression	SRS344595						PAIRED	SRR507784 SRR507785		2	19905099	3582917820	CA1	RNA-Seq	TRANSCRIPTOMIC
SRX147828	Profiling of tea (Camellia sinensis) leaf transcriptome by 454 GS FLX sequencing	Camellia sinensis var. sinensis	454 GS FLX	Tea Research Institute, Guangdong Academy of Agric	SRP013099	Profiling of tea (Camellia sinensis) leaf transcriptome by 454 GS FLX sequencing	SRS333782						SINGLE	SRR496624		1	437908	213118701	cDNA library from leaves at three developmental stages of C. sinensis	RNA-Seq	TRANSCRIPTOMIC
SRX020193	Profiling of Camellia sinensis transcriptome by RNA-Seq	Camellia sinensis var. sinensis	Illumina Genome Analyzer	Anhui Agricultural University	SRP002436	Camellia sinensis var. sinensis Transcriptome or Gene expression	SRS072550						PAIRED	SRR063973 SRR063974 SRR064349 SRR043442		4	15464537	2319680550	cDNA library from six organs of C. sinensis	WGS	TRANSCRIPTOMIC	Deep sequencing of the Camellia sinensis transcriptome revealed candidate genes for major metabolic pathways of tea-specific compounds.
SRX1511049	Resistant_1	Camellia sinensis	Illumina Genome Analyzer IIx	CSIR-IHBT	SRP067826	Camellia sinensis cultivar:O. Kuntze Raw sequence reads	SRS1214495		24 hrs post inoculation (PI) in RG	Spore inculation_RG	leaf		PAIRED	SRR3073816		1	11024046	1587462624	S1_RG	RNA-Seq	TRANSCRIPTOMIC
ERX1180353	Illumina HiSeq 2500 paired end sequencing	Camellia sinensis	Illumina HiSeq 2500	center for genomic and biotechnology	ERP012919	Transcriptome dynamics of the Camellia sinensis in response to continuous salinity stress and drought stress	ERS945314						PAIRED	ERR1100845		1	19422699	3923385198	N-0h_Camellia sinensis	RNA-Seq	TRANSCRIPTOMIC
ERX1180352	Illumina HiSeq 2500 paired end sequencing	Camellia sinensis	Illumina HiSeq 2500	center for genomic and biotechnology	ERP012919	Transcriptome dynamics of the Camellia sinensis in response to continuous salinity stress and drought stress	ERS945314						PAIRED	ERR1100844		1	14257976	2880111152	N-72h_Camellia sinensis	RNA-Seq	TRANSCRIPTOMIC
ERX1180351	Illumina HiSeq 2500 paired end sequencing	Camellia sinensis	Illumina HiSeq 2500	center for genomic and biotechnology	ERP012919	Transcriptome dynamics of the Camellia sinensis in response to continuous salinity stress and drought stress	ERS945314						PAIRED	ERR1100843		1	22503311	4545668822	N-48h_Camellia sinensis	RNA-Seq	TRANSCRIPTOMIC
ERX1180350	Illumina HiSeq 2500 paired end sequencing	Camellia sinensis	Illumina HiSeq 2500	center for genomic and biotechnology	ERP012919	Transcriptome dynamics of the Camellia sinensis in response to continuous salinity stress and drought stress	ERS945314						PAIRED	ERR1100842		1	14145679	2857427158	N-24h_Camellia sinensis	RNA-Seq	TRANSCRIPTOMIC
ERX1180349	Illumina HiSeq 2500 paired end sequencing	Camellia sinensis	Illumina HiSeq 2500	center for genomic and biotechnology	ERP012919	Transcriptome dynamics of the Camellia sinensis in response to continuous salinity stress and drought stress	ERS945314						PAIRED	ERR1100841		1	23373798	4721507196	NaCl-N-72h_Camellia sinensis	RNA-Seq	TRANSCRIPTOMIC
ERX1180348	Illumina HiSeq 2500 paired end sequencing	Camellia sinensis	Illumina HiSeq 2500	center for genomic and biotechnology	ERP012919	Transcriptome dynamics of the Camellia sinensis in response to continuous salinity stress and drought stress	ERS945314						PAIRED	ERR1100840		1	23359856	4718690912	NaCl-N-48h_Camellia sinensis	RNA-Seq	TRANSCRIPTOMIC
ERX1180347	Illumina HiSeq 2500 paired end sequencing	Camellia sinensis	Illumina HiSeq 2500	center for genomic and biotechnology	ERP012919	Transcriptome dynamics of the Camellia sinensis in response to continuous salinity stress and drought stress	ERS945314						PAIRED	ERR1100839		1	28007009	5657415818	NaCl-N-24h_Camellia sinensis	RNA-Seq	TRANSCRIPTOMIC
ERX1180346	Illumina HiSeq 2500 paired end sequencing	Camellia sinensis	Illumina HiSeq 2500	center for genomic and biotechnology	ERP012919	Transcriptome dynamics of the Camellia sinensis in response to continuous salinity stress and drought stress	ERS945314						PAIRED	ERR1100838		1	18583600	3753887200	PEG-N-72h_Camellia sinensis	RNA-Seq	TRANSCRIPTOMIC
ERX1180345	Illumina HiSeq 2500 paired end sequencing	Camellia sinensis	Illumina HiSeq 2500	center for genomic and biotechnology	ERP012919	Transcriptome dynamics of the Camellia sinensis in response to continuous salinity stress and drought stress	ERS945314						PAIRED	ERR1100837		1	19612284	3961681368	PEG-N-48h_Camellia sinensis	RNA-Seq	TRANSCRIPTOMIC
ERX1180344	Illumina HiSeq 2500 paired end sequencing	Camellia sinensis	Illumina HiSeq 2500	center for genomic and biotechnology	ERP012919	Transcriptome dynamics of the Camellia sinensis in response to continuous salinity stress and drought stress	ERS945314						PAIRED	ERR1100836		1	16214083	3275244766	PEG-N-24h_Camellia sinensis	RNA-Seq	TRANSCRIPTOMIC
SRX1473244	all 2nd camellia leaf good fastq data	Camellia sinensis	Illumina HiSeq 2000	Kunming Institute of Botany	SRP065760	Camellia tea transcriptome and phytochemistry	SRS1167080	MH	7	missing	first leaf		PAIRED	SRR2984331		1	237825454	59916236159		RNA-Seq	TRANSCRIPTOMIC
SRX1447253	RNA-seq of Camellia assamica ssp lasiocalyx (TV23) : Young tissue (two leaf and a bud) and Old tissue (6th position leaf from top bud)	Camellia sinensis	Illumina Genome Analyzer IIx	CSIR-IHBT	SRP066594	Camellia sinensis Transcriptome or Gene expression	SRS1175202	Camellia assamica ssp lasiocalyx (TV23)		Active	Old tissue (6th position leaf from top bud)		PAIRED	SRR2954756		1	5738215	826302960	TSA	RNA-Seq	TRANSCRIPTOMIC
SRX1447252	RNA-seq of Camellia assamica ssp lasiocalyx (TV23) : Young tissue (two leaf and a bud) and Old tissue (6th position leaf from top bud)	Camellia sinensis	Illumina Genome Analyzer IIx	CSIR-IHBT	SRP066594	Camellia sinensis Transcriptome or Gene expression	SRS1175201	Camellia assamica ssp lasiocalyx (TV23)		Active	Young tissue (two leaf and a bud)		PAIRED	SRR2954755		1	7843963	1129530672	TBA	RNA-Seq	TRANSCRIPTOMIC
SRX1447251	RNA-seq of Camellia sinensis var. Sinensis (Him Sphurti): Young tissue (two leaf and a bud) and Old tissue (6th position leaf from top bud)	Camellia sinensis var. sinensis	Illumina Genome Analyzer IIx	CSIR-IHBT	SRP066594	Camellia sinensis Transcriptome or Gene expression	SRS1175203	Camellia sinensis var. sinensis (Him Sphurti)		Mid-active	Old tissue (6th position leaf from top bud)		PAIRED	SRR2954754		1	8600606	1238487264	HSMA	RNA-Seq	TRANSCRIPTOMIC
SRX1447250	RNA-seq of Camellia sinensis var. Sinensis (Him Sphurti): Young tissue (two leaf and a bud) and Old tissue (6th position leaf from top bud)	Camellia sinensis var. sinensis	Illumina Genome Analyzer IIx	CSIR-IHBT	SRP066594	Camellia sinensis Transcriptome or Gene expression	SRS1175196	Camellia sinensis var. sinensis (Him Sphurti)		Mid-active	Young tissue (two leaf and a bud)		PAIRED	SRR2954753		1	5478981	788973264	HBMA	RNA-Seq	TRANSCRIPTOMIC
SRX1447249	RNA-seq of Camellia sinensis var. Sinensis (Him Sphurti): Young tissue (two leaf and a bud) and Old tissue (6th position leaf from top bud)	Camellia sinensis var. sinensis	Illumina Genome Analyzer IIx	CSIR-IHBT	SRP066594	Camellia sinensis Transcriptome or Gene expression	SRS1175197	Camellia sinensis var. sinensis (Him Sphurti)		Dormant	Old tissue (6th position leaf from top bud)		PAIRED	SRR2954752		1	4080183	587546352	HSD	RNA-Seq	TRANSCRIPTOMIC
SRX1447248	RNA-seq of Camellia sinensis var. Sinensis (Him Sphurti): Young tissue (two leaf and a bud) and Old tissue (6th position leaf from top bud)	Camellia sinensis var. sinensis	Illumina Genome Analyzer IIx	CSIR-IHBT	SRP066594	Camellia sinensis Transcriptome or Gene expression	SRS1175198	Camellia sinensis var. sinensis (Him Sphurti)		Dormant	Young tissue (two leaf and a bud)		PAIRED	SRR2954751		1	5844616	841624704	HBD	RNA-Seq	TRANSCRIPTOMIC
SRX1447247	RNA-seq of Camellia sinensis var. Sinensis (Him Sphurti): Young tissue (two leaf and a bud) and Old tissue (6th position leaf from top bud)	Camellia sinensis var. sinensis	Illumina Genome Analyzer IIx	CSIR-IHBT	SRP066594	Camellia sinensis Transcriptome or Gene expression	SRS1175199	Camellia sinensis var. sinensis (Him Sphurti)		Mid-dormant	Old tissue (6th position leaf from top bud)		PAIRED	SRR2954750		1	6302186	907514784	HSMD	RNA-Seq	TRANSCRIPTOMIC
SRX1447242	RNA-seq of Camellia sinensis var. Sinensis (Him Sphurti): Young tissue (two leaf and a bud) and Old tissue (6th position leaf from top bud)	Camellia sinensis var. sinensis	Illumina Genome Analyzer IIx	CSIR-IHBT	SRP066594	Camellia sinensis Transcriptome or Gene expression	SRS1175192	Camellia sinensis var. sinensis (Him Sphurti)		Mid-dormant	Young tissue (two leaf and a bud)		PAIRED	SRR2954745		1	2810901	404769744	HBMD	RNA-Seq	TRANSCRIPTOMIC
SRX1447237	RNA-seq of Camellia assamica ssp lasiocalyx (TV23) : Young tissue (two leaf and a bud) and Old tissue (6th position leaf from top bud)	Camellia sinensis	Illumina Genome Analyzer IIx	CSIR-IHBT	SRP066594	Camellia sinensis Transcriptome or Gene expression	SRS1175180	Camellia assamica ssp lasiocalyx (TV23)		Mid-active	Old tissue (6th position leaf from top bud)		PAIRED	SRR2954740		1	7754754	1116684576	TSMA	RNA-Seq	TRANSCRIPTOMIC
SRX1447236	RNA-seq of Camellia assamica ssp lasiocalyx (TV23) : Young tissue (two leaf and a bud) and Old tissue (6th position leaf from top bud)	Camellia sinensis	Illumina Genome Analyzer IIx	CSIR-IHBT	SRP066594	Camellia sinensis Transcriptome or Gene expression	SRS1175181	Camellia assamica ssp lasiocalyx (TV23)		Mid-active	Young tissue (two leaf and a bud)		PAIRED	SRR2954739		1	6378741	918538704	TBMA	RNA-Seq	TRANSCRIPTOMIC
SRX1447235	RNA-seq of Camellia assamica ssp lasiocalyx (TV23) : Young tissue (two leaf and a bud) and Old tissue (6th position leaf from top bud)	Camellia sinensis	Illumina Genome Analyzer IIx	CSIR-IHBT	SRP066594	Camellia sinensis Transcriptome or Gene expression	SRS1175182	Camellia assamica ssp lasiocalyx (TV23)		Dormant	Old tissue (6th position leaf from top bud)		PAIRED	SRR2954738		1	7440203	1071389232	TSD	RNA-Seq	TRANSCRIPTOMIC
SRX1447234	RNA-seq of Camellia assamica ssp lasiocalyx (TV23) : Young tissue (two leaf and a bud) and Old tissue (6th position leaf from top bud)	Camellia sinensis	Illumina Genome Analyzer IIx	CSIR-IHBT	SRP066594	Camellia sinensis Transcriptome or Gene expression	SRS1175183	Camellia assamica ssp lasiocalyx (TV23)		Dormant	Young tissue (two leaf and a bud)		PAIRED	SRR2954737		1	4471405	643882320	TBD	RNA-Seq	TRANSCRIPTOMIC
SRX1447233	RNA-seq of Camellia assamica ssp lasiocalyx (TV23) : Young tissue (two leaf and a bud) and Old tissue (6th position leaf from top bud)	Camellia sinensis	Illumina Genome Analyzer IIx	CSIR-IHBT	SRP066594	Camellia sinensis Transcriptome or Gene expression	SRS1175184	Camellia assamica ssp lasiocalyx (TV23)		Mid-dormant	Old tissue (6th position leaf from top bud)		PAIRED	SRR2954736		1	5683546	818430624	TSMD	RNA-Seq	TRANSCRIPTOMIC
SRX1447232	RNA-seq of Camellia assamica ssp lasiocalyx (TV23) : Young tissue (two leaf and a bud) and Old tissue (6th position leaf from top bud)	Camellia sinensis	Illumina Genome Analyzer IIx	CSIR-IHBT	SRP066594	Camellia sinensis Transcriptome or Gene expression	SRS1175185	Camellia assamica ssp lasiocalyx (TV23)		Mid-dormant	Young tissue (two leaf and a bud)		PAIRED	SRR2954735		1	5069530	730012320	TBMD	RNA-Seq	TRANSCRIPTOMIC
SRX1447231	RNA-seq of Camellia sinensis var. Sinensis (Him Sphurti): Young tissue (two leaf and a bud) and Old tissue (6th position leaf from top bud)	Camellia sinensis var. sinensis	Illumina Genome Analyzer IIx	CSIR-IHBT	SRP066594	Camellia sinensis Transcriptome or Gene expression	SRS1175186	Camellia sinensis var. sinensis (Him Sphurti)		Active	Old tissue (6th position leaf from top bud)		PAIRED	SRR2954734		1	5873325	845758800	HSA	RNA-Seq	TRANSCRIPTOMIC
SRX1447230	RNA-seq of Camellia sinensis var. Sinensis (Him Sphurti): Young tissue (two leaf and a bud) and Old tissue (6th position leaf from top bud)	Camellia sinensis var. sinensis	Illumina Genome Analyzer IIx	CSIR-IHBT	SRP066594	Camellia sinensis Transcriptome or Gene expression	SRS1175187	Camellia sinensis var. sinensis (Him Sphurti)		Active	Young tissue (two leaf and a bud)		PAIRED	SRR2954733		1	8383013	1207153872	HBA	RNA-Seq	TRANSCRIPTOMIC
SRX1411290	camellia transcriptome	Camellia sinensis	Illumina HiSeq 2000	Kunming Institute of Botany	SRP065760	Camellia tea transcriptome and phytochemistry	SRS1145903	MH	7	missing	bud		PAIRED	SRR2895227		1	19718931	3982151338	Kunming institute of botany	RNA-Seq	TRANSCRIPTOMIC
SRX1400158	purple tea	Camellia sinensis	Illumina HiSeq 2000	Tea Research Institute Chinese Academy of Agricult	SRP048028	Camellia sinensis Transcriptome or Gene expression	SRS1141033	Zijuan	3 years old plant		a bud and a leaf		PAIRED	SRR2866060		1	18632054	3763387000	purple tea	RNA-Seq	TRANSCRIPTOMIC
SRX1373613	The repeated treatment under recovery condition	Camellia sinensis var. sinensis	Illumina HiSeq 2000	Tea Research Institute of the Chinese Academy of A	SRP064449	Camellia sinensis var. sinensis cultivar:Ningzhou 2 Transcriptome or Gene expression	SRS1100067	Ningzhou2	10 years old	At 96 h after rewatering	Leaves	Rewatering	PAIRED	SRR2781847		1	39613367	7922673400		RNA-Seq	TRANSCRIPTOMIC
SRX1373509	The repeated treatment	Camellia sinensis var. sinensis	Illumina HiSeq 2000	Tea Research Institute of the Chinese Academy of A	SRP064449	Camellia sinensis var. sinensis cultivar:Ningzhou 2 Transcriptome or Gene expression	SRS1100066	Ningzhou2	10 years old	At the eighth day of drought stress	Leaves	Drought stress	PAIRED	SRR2781391		1	46813500	9362700000		RNA-Seq	TRANSCRIPTOMIC
SRX477955	1005 tea tree strain RNA-Seq	Camellia sinensis	Illumina HiSeq 2000	Fujian Agriculture and Forestry University	SRP038910	Camellia sinensis strain:1005,huangyan,fuyun7 Transcriptome or Gene expression	SRS561384	1005 strain			2 LEAF		SINGLE	SRR1178909		1	23061061	2306106100		RNA-Seq	TRANSCRIPTOMIC
SRX477954	Fuyun7 RNA-seq	Camellia sinensis	Illumina HiSeq 2000	Fujian Agriculture and Forestry University	SRP038910	Camellia sinensis strain:1005,huangyan,fuyun7 Transcriptome or Gene expression	SRS563569	Fuyun7			4-leaf		PAIRED	SRR1178908		1	28366269	2836626900		RNA-Seq	TRANSCRIPTOMIC
SRX476934	RNA-seq of tea plant new strain and their parents	Camellia sinensis	Illumina HiSeq 2000	Fujian Agriculture and Forestry University	SRP038910	Camellia sinensis strain:1005,huangyan,fuyun7 Transcriptome or Gene expression	SRS562612	Fuyun7			bud		PAIRED	SRR1177845		1	29115892	2911589200		RNA-Seq	TRANSCRIPTOMIC
SRX476908	1005 tea plant new strain and their parents	Camellia sinensis	Illumina HiSeq 2000	Fujian Agriculture and Forestry University	SRP038910	Camellia sinensis strain:1005,huangyan,fuyun7 Transcriptome or Gene expression	SRS566395	1005 strain			4-leaf		PAIRED	SRR1177807		1	23061061	2306106100		RNA-Seq	TRANSCRIPTOMIC
SRX476880	SRP038910	Camellia sinensis	Illumina HiSeq 2000	Fujian Agriculture and Forestry University	SRP038910	Camellia sinensis strain:1005,huangyan,fuyun7 Transcriptome or Gene expression	SRS563652	1005 strain			tea department		PAIRED	SRR1177772		1	26712432	2671243200		RNA-Seq	GENOMIC
SRX475592	1005 tea plant 2 new strain and their parents	Camellia sinensis	Illumina HiSeq 2000	Fujian Agriculture and Forestry University	SRP038910	Camellia sinensis strain:1005,huangyan,fuyun7 Transcriptome or Gene expression	SRS563652	1005 strain			tea department		PAIRED	SRR1175858		1	26712432	2671243200		RNA-Seq	TRANSCRIPTOMIC
SRX2500601	Recalcitrant tea seeds sensitive to dehydration treatment	Camellia sinensis	Illumina HiSeq 2500	Hubei Academy of Agricultural Sciences	SRP096975	Camellia sinensis Transcriptome or Gene expression	SRS1927071	Echa 1	15	Maturity	seed	dehydration	PAIRED	SRR5184811		1	88959344	10950159541		RNA-Seq	TRANSCRIPTOMIC
SRX2394584	Huangjinya Y+S3	Camellia sinensis	Illumina HiSeq 4000	Nanjing Agricultural University	SRP094517	Camellia sinensis cultivar:Huangjinya Transcriptome or Gene expression	SRS1835938	Huangjinya	7 years old		leaves	Shade	PAIRED	SRR5075643		1	22445177	5611294250		RNA-Seq	TRANSCRIPTOMIC
SRX2394583	Huangjinya Y+S2	Camellia sinensis	Illumina HiSeq 4000	Nanjing Agricultural University	SRP094517	Camellia sinensis cultivar:Huangjinya Transcriptome or Gene expression	SRS1835937	Huangjinya	6 years old		leaves	Shade	PAIRED	SRR5075642		1	29513876	7378469000		RNA-Seq	TRANSCRIPTOMIC
SRX2394582	Huangjinya Y+S1	Camellia sinensis	Illumina HiSeq 4000	Nanjing Agricultural University	SRP094517	Camellia sinensis cultivar:Huangjinya Transcriptome or Gene expression	SRS1835936	Huangjinya	5 years old		leaves	Shade	PAIRED	SRR5075641		1	39061571	9765392750		RNA-Seq	TRANSCRIPTOMIC
SRX2394581	Huangjinya Y3	Camellia sinensis	Illumina HiSeq 4000	Nanjing Agricultural University	SRP094517	Camellia sinensis cultivar:Huangjinya Transcriptome or Gene expression	SRS1835935	Huangjinya	4 years old		leaves	NA	PAIRED	SRR5075640		1	21154552	5288638000		RNA-Seq	TRANSCRIPTOMIC
SRX2394580	Huangjinya Y2	Camellia sinensis	Illumina HiSeq 4000	Nanjing Agricultural University	SRP094517	Camellia sinensis cultivar:Huangjinya Transcriptome or Gene expression	SRS1835934	Huangjinya	3 years old		leaves	NA	PAIRED	SRR5075639		1	22161834	5540458500		RNA-Seq	TRANSCRIPTOMIC
SRX2393607	Huangjinya Y1	Camellia sinensis	Illumina HiSeq 4000	Nanjing Agricultural University	SRP094517	Camellia sinensis cultivar:Huangjinya Transcriptome or Gene expression	SRS1834985	Huangjinya	2 years old		leaves	NA	PAIRED	SRR5074626		1	25110066	6277516500		RNA-Seq	TRANSCRIPTOMIC
SRX2363932	Eco2	Camellia sinensis	Illumina HiSeq 2000	TRICAAS	SRP093598	Camellia sinensis cultivar: Longjing 43 RNA-Seq	SRS1811082	Longjing43	10-year-old		Axillary buds		PAIRED	SRR5040784		1	14223309	2844661800	121484_HorvathIndex3	RNA-Seq	TRANSCRIPTOMIC	https://www.ncbi.nlm.nih.gov//pubmed/28458678
SRX2363931	Eco3	Camellia sinensis	Illumina HiSeq 2000	TRICAAS	SRP093598	Camellia sinensis cultivar: Longjing 43 RNA-Seq	SRS1811082	Longjing43	10-year-old		Axillary buds		PAIRED	SRR5040783		1	15313363	3062672600	121484_HorvathIndex4	RNA-Seq	TRANSCRIPTOMIC	https://www.ncbi.nlm.nih.gov//pubmed/28458678
SRX2363930	Flush3	Camellia sinensis	Illumina HiSeq 2000	TRICAAS	SRP093598	Camellia sinensis cultivar: Longjing 43 RNA-Seq	SRS1811082	Longjing43	10-year-old		Axillary buds		PAIRED	SRR5040782		1	14445725	2889145000	121484_HorvathIndex10	RNA-Seq	TRANSCRIPTOMIC
SRX2363929	Endo1	Camellia sinensis	Illumina HiSeq 2000	TRICAAS	SRP093598	Camellia sinensis cultivar: Longjing 43 RNA-Seq	SRS1811082	Longjing43	10-year-old		Axillary buds		PAIRED	SRR5040781		1	12877205	2575441000	121484_HorvathIndex7	RNA-Seq	TRANSCRIPTOMIC
SRX2363928	Para1	Camellia sinensis	Illumina HiSeq 2000	TRICAAS	SRP093598	Camellia sinensis cultivar: Longjing 43 RNA-Seq	SRS1811082	Longjing43	10-year-old		Axillary buds		PAIRED	SRR5040780		1	9738463	1947692600	121484_HorvathIndex11	RNA-Seq	TRANSCRIPTOMIC
SRX2363927	Para2	Camellia sinensis	Illumina HiSeq 2000	TRICAAS	SRP093598	Camellia sinensis cultivar: Longjing 43 RNA-Seq	SRS1811082	Longjing43	10-year-old		Axillary buds		PAIRED	SRR5040779		1	11323173	2264634600	121484_HorvathIndex12	RNA-Seq	TRANSCRIPTOMIC
SRX2363926	Para3	Camellia sinensis	Illumina HiSeq 2000	TRICAAS	SRP093598	Camellia sinensis cultivar: Longjing 43 RNA-Seq	SRS1811082	Longjing43	10-year-old		Axillary buds		PAIRED	SRR5040778		1	10328255	2065651000	121484_HorvathIndex6	RNA-Seq	TRANSCRIPTOMIC
SRX2363925	Flush2	Camellia sinensis	Illumina HiSeq 2000	TRICAAS	SRP093598	Camellia sinensis cultivar: Longjing 43 RNA-Seq	SRS1811082	Longjing43	10-year-old		Axillary buds		PAIRED	SRR5040777		1	13386897	2677379400	121484_HorvathIndex9	RNA-Seq	TRANSCRIPTOMIC
SRX2363924	Endo2	Camellia sinensis	Illumina HiSeq 2000	TRICAAS	SRP093598	Camellia sinensis cultivar: Longjing 43 RNA-Seq	SRS1811082	Longjing43	10-year-old		Axillary buds		PAIRED	SRR5040776		1	15053343	3010668600	121484_HorvathIndex1	RNA-Seq	TRANSCRIPTOMIC
SRX2363923	Eco1	Camellia sinensis	Illumina HiSeq 2000	TRICAAS	SRP093598	Camellia sinensis cultivar: Longjing 43 RNA-Seq	SRS1811082	Longjing43	10-year-old		Axillary buds		PAIRED	SRR5040775		1	12573094	2514618800	121484_HorvathIndex2	RNA-Seq	TRANSCRIPTOMIC
SRX2363922	Endo3	Camellia sinensis	Illumina HiSeq 2000	TRICAAS	SRP093598	Camellia sinensis cultivar: Longjing 43 RNA-Seq	SRS1811082	Longjing43	10-year-old		Axillary buds		PAIRED	SRR5040774		1	12346949	2469389800	121484_HorvathIndex8	RNA-Seq	TRANSCRIPTOMIC
SRX2363921	Flush1	Camellia sinensis	Illumina HiSeq 2000	TRICAAS	SRP093598	Camellia sinensis cultivar: Longjing 43 RNA-Seq	SRS1811082	Longjing43	10-year-old		Axillary buds		PAIRED	SRR5040773		1	15109167	3021833400	121484_HorvathIndex5	RNA-Seq	TRANSCRIPTOMIC
